# Supplementary material for: (5RS,10SR,15RS)-Trimethyl­truxene
Source: Acta Crystallogr Sect E Struct Rep Online. 2011 Nov 30;67(Pt 12):o3494. doi: 10.1107/S1600536811048616 (PMC3239118; doi:10.1107/S1600536811048616)
Supplement: Supplementary file 1 [file e-67-o3494-sup1.cif]

##############################################################################
###                                                                        ###
###           Electronic papers (Acta Crystallographica Section C)         ###
###                                                                        ###
##############################################################################
#                                                                            #
# This paper is published electronically. It meets the data-validation       #
# criteria for publication in Acta Crystallographica Section C.              #
# The submission has been checked by a Section C Co-editor though the text   #
# in _publ_section_comments is the responsibility of the authors.            #
#                                                                            #
# Electronic papers are listed in the printed contents pages of an issue of  #
# Acta Crystallographica Section C within two months of acceptance and are   #
# available by email and via the online contents pages for that issue.       #
#                                                                            #
# Software is freely available for graphical display of the structure(s) in  #
# this CIF.  For information consult the CIF home page http://www.iucr.org/  #
# cif/home.html                                                              #
#                                                                            #
#            Copyright International Union of Crystallography                #
#                                                                            #
##############################################################################
data_global
_audit_creation_method     'WinGX routine CIF_UPDATE'
_audit_conform_dict_name     cif_core.dic
_audit_conform_dict_version     2.3
_journal_date_recd_electronic     2011-11-02
_journal_date_accepted     2011-11-15
_journal_name_full     'Acta Crystallographica, Section E'
_journal_year     2011
_journal_volume     67
_journal_issue     12
_journal_page_first     eo3494
_journal_page_last     eo3494
_journal_paper_category     QO
_journal_paper_doi     10.1107/S1600536811048616
_journal_coeditor_code     QM2041
_publ_contact_author_name     'Fronczek, Frank R.'
_publ_contact_author_address
;
Department of Chemistry
Louisiana State University
Baton Rouge
LA 70803-1804
USA
;
_publ_contact_author_email     ffroncz@lsu.edu
_publ_contact_author_fax     '225-578-3458'
_publ_contact_author_phone     '225-578-8270'
_publ_section_title
;
(5<i>RS</i>,10<i>SR</i>,15<i>RS</i>)-Trimethyltruxene
;
_publ_section_title_footnote
;
 CAS 478358-72-4.
;
loop_
    _publ_author_name
    _publ_author_footnote
    _publ_author_address
    'Thomas, Kandace R.' .
;
Department of Chemistry
Louisiana State University
Baton Rouge, LA 70803-1804
USA
;
    'Dhar, Raj K.' .
;
Department of Chemistry
Louisiana State University
Baton Rouge, LA 70803-1804
USA
;
    'Fronczek, Frank R.' .
;
Department of Chemistry
Louisiana State University
Baton Rouge, LA 70803-1804
USA
;
    'Watkins, Steven F.' .
;
Department of Chemistry
Louisiana State University
Baton Rouge, LA 70803-1804
USA
;
_publ_section_abstract
;
The title molecule, C~30~H~24~, was prepared as a possible precursor to
buckminsterfullerene cages. The two enantiomers adopt the <i>anti</i>
configuration, with one <i>S</i>/<i>R</i> and two <i>R</i>/<i>S</i> methyl
groups. The truxene framework is slightly non-planar: with respect to the
central six-ring mean plane, the three methyl C atoms are 1.377(3), -1.475(3)
and 1.515(3) \%A distant, whereas the respective proximate peripheral six-ring
mean planes make dihedral angles of 6.27(6), 3.45(7) and -7.37(7)\%.
;
_publ_section_comment
;
Buckminsterfullerene is a spherical fullerene molecule with the formula C~60~.
It was first prepared in 1985 by Kroto <i>et al.</i> Buckybowls have
been
recognized as valuable intermediates in the synthesis of buckminsterfullerene
and also show many valuable and interesting properties, including surface
selective chemistry. As a part of ongoing investigations for synthesis of
bucky bowls, the title molecule, trimethyltruxene, C~30~H~24~, was prepared as
a possible precursor to buckminsterfullerene cages. Furthermore, these truxene
compounds, which serve as backbone of bucky bowl derivatives also have shown
properties of organic field-effect transistors (OFETs) based on
oligothiophene-functionalized truxene derivatives, which have been fabricated
for use as novel star-shaped organic semiconductors in solution (Sun <i>et
al.</i>, 2005).
Two isomers of the title compound, <i>syn</i> and <i>anti</i>
are possible. De Frutos
<i>et al.</i> (2002) prepared mixtures of the two isomers, which could
be
converted to the pure, more stable <i>syn</i> compound by reaction with base,
potassium t-butoxide. We report here the structure of the less stable
<i>anti</i> isomer, which is not a viable precursor for buckybowls.
The parent heptacyclic aromatic system, truxene
(10,15-dihydro-5<i>H</i>-diindeno[1,2 - <i>a</i>:1',2'-<i>c</i>]fluorene), is
planar with 3/m (C~3 h~) symmetry. The title molecule, I, is slightly
non-planar with no discernable pattern: with respect to the central 6-ring
mean plane, the three methyl groups are +1.377(3), -1.475(3) and +1.515(3) \%A
distant, whereas the proximate peripheral 6-ring mean planes make dihedral
angles of +6.27(6)\%, +3.45(7)\% and -7.37(7)\%.
;
_publ_section_acknowledgements
;
The purchase of the diffractometer was made possible by grant No.
LEQSF(1999--1200)-ENH-TR-13, administered by the Louisiana Board of Regents.
;
_publ_section_references
;
Amick, A. W. & Scott, L. T. (2007). <i>J. Org. Chem.</i> <b>72</b>,
3412--3418.
De Frutos, O., Gomez-Lor, B., Granier, T., Monge, M. A.,
Gutierrez-Puebla, E. & Echavarren, A. M. (1999). <i>Angew. Chem. Int. Ed.</i>
<b>38</b>, 204--207.
De Frutos, O., Granier, T., Gomez-Lor, B., Jimenez-Barbero, J., Monge,
A., Gutierrez- Puebla, E. & Echavarren, A. M. (2002). <i>Chem. Eur. J.</i>
<b>8</b>, 2879--2890.
Dehmlow, E. V. & Kelle, T. (1997). <i>Synth. Commun.</i> <b>27</b>,
2021--2026.
Farrugia, L. J. (1997). <i>J. Appl. Cryst.</i> <b>30</b>, 565.
Farrugia, L. J. (1999). <i>J. Appl. Cryst.</i> <b>32</b>, 837--838.
Hausmann, J. (1889). <i>Ber. Dtsch Chem. Ges.</i> <b>22</b>,
2019--2026.
Kipping, F. S. (1894<i>a</i>). <i>J. Chem. Soc. Trans</i>. <b>65</b>,
269--290.
Kipping, F. S. (1894<i>b</i>). <i>J. Chem. Soc. Trans</i>. <b>65</b>,
480--503.
Kroto, H. W., Heath, J. R., O'Brien, S. C., Curl, R. F. & Smalley, R.
E. (1985). <i>Nature</i> (London), <b>318</b>, 162--163.
Nonius  (2000). <i>COLLECT</i>. Nonius BV, Delft, The Netherlands.
Otwinowski, Z. & Minor, W. (1997). <i>Methods in Enzymology</i>, Vol.
276, <i>Macromolecular Crystallography</i>, Part A, edited by C. W. Carter Jr
& R. M. Sweet, pp. 307--326. New York: Academic Press.
Sheldrick, G. M. (2008). <i>Acta Cryst.</i> A<b>64</b>, 112--122.
Sun, Y. M., Xiao, K., Liu, Y. Q., Wang, J. L., Pei, J., Yu, G. & Zhu,
D. B. (2005). <i>Adv. Funct. Mater.</i> <b>15</b>, 818--822.
Wislicenus, W. (1887). <i>Ber. Dtsch Chem. Ges.</i> <b>20</b>,
589--595.
;
_publ_section_related_literature
;
For related structures, see: De Frutos <i>et al.</i> (1999,
2002). For the
synthesis of truxenes, see: Amick & Scott (2007); Dehmlow & Kelle
(1997);
Kipping (1894<i>a</i>,<i>b</i>); Hausmann (1889);
Wislicenus (1887). For
buckminsterfullerene, see: Kroto <i>et al.</i> (1985). Buckybowls are
intermediates in the synthesis of buckminsterfullerene. Truxene compounds,
which serve as backbone of bucky bowl derivatives, have been fabricated for
use as novel star-shaped organic semiconductors in solution, see:Sun <i>et
al.</i> (2005).
;
_publ_section_exptl_prep
;
Synthesis of truxene was carried by the one-pot, acid catalyzed, head-to-tail
cyclotrimerization synthesis method detailed in (Amick & Scott, 2007)
The
trimethylation of truxene was carried out by treating truxene with
<i>n</i>-butyl lithium, followed by treatment with methyl iodide. A suitable
single-crystal was obtained by recrystallization from diethyl ether,
dichloromethane and methanol.
;
_publ_section_exptl_refinement
;
All H atoms were placed in calculated positions, guided by difference maps, with
C---H bond distances 0.95 (aromatic C), 1.00 (alkyl C) \%A, and
<i>U</i>~iso~=1.2<i>U</i>~eq~, thereafter refined as riding. A torsional
parameter was refined for each methyl group, with C---H bond distances 0.98
\%A and <i>U</i>~iso~ = 1.5<i>U</i>~eq~. The largest peak in the final
difference map was at the center of the C18--C26 bond, and the top 33 peaks
lay near bond centers.
;
data_I
_audit_creation_method     'WinGX routine CIF_UPDATE'
_chemical_name_systematic
;
(5<i>R</i>,10<i>S</i>,15<i>R</i>)-<i>rel</i>-5,10,15-trimethyl-10,15-
dihydro-5<i>H</i>-tribenzo[<i>a</i>,<i>f</i>,<i>k</i>]trindene
;
_chemical_formula_moiety     'C30 H24'
_chemical_formula_sum     'C30 H24'
_chemical_formula_iupac     'C30 H24'
_chemical_formula_weight     384.49
_chemical_melting_point     ?
_symmetry_cell_setting     monoclinic
_symmetry_space_group_name_H-M     'P 21/n'
_symmetry_space_group_name_Hall     '-P 2yn'
loop_
    _symmetry_equiv_pos_as_xyz
    'x, y, z'
    '-x+1/2, y+1/2, -z+1/2'
    '-x, -y, -z'
    'x-1/2, -y-1/2, z-1/2'
_cell_length_a     8.6755(2)
_cell_length_b     18.2860(4)
_cell_length_c     12.8206(3)
_cell_angle_alpha     90
_cell_angle_beta     96.0070(10)
_cell_angle_gamma     90
_cell_volume     2022.69(8)
_cell_formula_units_Z     4
_cell_measurement_reflns_used     6571
_cell_measurement_theta_min     2.5
_cell_measurement_theta_max     33.5
_cell_measurement_temperature     90.0(5)
_cell_measurement_pressure     101.3
_exptl_crystal_description     prism
_exptl_crystal_colour     yellow
_exptl_crystal_size_max     0.15
_exptl_crystal_size_mid     0.15
_exptl_crystal_size_min     0.13
_exptl_crystal_density_diffrn     1.263
_exptl_crystal_density_method     'not measured'
_exptl_crystal_F_000     816
_exptl_absorpt_coefficient_mu     0.071
_exptl_absorpt_correction_type     multi-scan
_exptl_absorpt_process_details     '(SCALEPACK; Otwinowski & Minor, 1997)'
_exptl_absorpt_correction_T_min     0.9552
_exptl_absorpt_correction_T_max     0.9755
_diffrn_ambient_temperature     90.0(5)
_diffrn_radiation_type     MoK\a
_diffrn_radiation_wavelength     0.71073
_diffrn_radiation_source     'sealed tube'
_diffrn_radiation_monochromator     graphite
_diffrn_measurement_device_type     'Nonius KappaCCD'
_diffrn_measurement_device     '95mm CCD camera on \k-goniostat'
_diffrn_measurement_method     'CCD rotation images, thick slices'
_diffrn_detector_area_resol_mean     9
_diffrn_reflns_number     13386
_diffrn_reflns_av_R_equivalents     0.0343
_diffrn_reflns_theta_min     2.61
_diffrn_reflns_theta_max     33.52
_diffrn_reflns_theta_full     25.00
_diffrn_measured_fraction_theta_max     0.923
_diffrn_measured_fraction_theta_full     0.999
_diffrn_reflns_limit_h_min     -13
_diffrn_reflns_limit_h_max     13
_diffrn_reflns_limit_k_min     -28
_diffrn_reflns_limit_k_max     23
_diffrn_reflns_limit_l_min     -19
_diffrn_reflns_limit_l_max     19
_reflns_number_total     7338
_reflns_number_gt     5008
_reflns_threshold_expression     I>2\s(I)
_refine_ls_structure_factor_coef     Fsqd
_refine_ls_matrix_type     full
_refine_ls_R_factor_all     0.0894
_refine_ls_R_factor_gt     0.0532
_refine_ls_wR_factor_gt     0.1383
_refine_ls_wR_factor_ref     0.1566
_refine_ls_goodness_of_fit_ref     1.041
_refine_ls_restrained_S_all     1.041
_refine_ls_number_reflns     7338
_refine_ls_number_parameters     274
_refine_ls_number_restraints     0
_refine_ls_number_constraints     0
_refine_ls_hydrogen_treatment     constr
_refine_ls_weighting_scheme     calc
_refine_ls_weighting_details
         'calc w=1/[\s^2^(Fo^2^)+(0.0893P)^2^+0.0548P] where P=(Fo^2^+2Fc^2^)/3'
_atom_sites_solution_hydrogens     geom
_atom_sites_solution_primary     direct
_atom_sites_solution_secondary     difmap
_refine_ls_shift/su_max     0.001
_refine_ls_shift/su_mean     0.000
_refine_diff_density_max     0.481
_refine_diff_density_min     -0.285
_refine_ls_extinction_method     ?
_refine_ls_extinction_coef     ?
_refine_ls_extinction_expression     ?
loop_
    _atom_type_symbol
    _atom_type_description
    _atom_type_scat_dispersion_real
    _atom_type_scat_dispersion_imag
    _atom_type_scat_source
    C C 0.0033 0.0016 'International Tables Vol C Tables 4.2.6.8 and 6.1.1.4'
    H H 0 0 'International Tables Vol C Tables 4.2.6.8 and 6.1.1.4'
_computing_data_collection     'COLLECT (Nonius, 2000)'
_computing_cell_refinement     'SCALEPACK (Otwinowski & Minor, 1997)'
_computing_data_reduction     'DENZO and SCALEPACK (Otwinowski & Minor, 1997)'
_computing_structure_solution     'SHELXS86 (Sheldrick, 2008)'
_computing_structure_refinement     'SHELXL97 (Sheldrick, 2008)'
_computing_molecular_graphics     'ORTEP-3 for Windows (Farrugia, 1997)'
_computing_publication_material     'WinGX (Farrugia, 1999)'
loop_
    _atom_site_type_symbol
    _atom_site_label
    _atom_site_fract_x
    _atom_site_fract_y
    _atom_site_fract_z
    _atom_site_U_iso_or_equiv
    _atom_site_adp_type
    _atom_site_calc_flag
    _atom_site_refinement_flags
    _atom_site_occupancy
    _atom_site_disorder_assembly
    _atom_site_disorder_group
    C C01 -0.07933(13) 0.09157(6) 0.49364(9) 0.0170(2) Uani d . 1 . .
    H H01 -0.0475 0.0572 0.5526 0.020 Uiso calc R 1 . .
    C C02 -0.19146(13) 0.05432(6) 0.41175(10) 0.0174(2) Uani d . 1 . .
    C C03 -0.33977(14) 0.02847(7) 0.42222(10) 0.0203(2) Uani d . 1 . .
    H H03 -0.3798 0.0296 0.4884 0.024 Uiso calc R 1 . .
    C C04 -0.42872(14) 0.00091(7) 0.33434(10) 0.0206(2) Uani d . 1 . .
    H H04 -0.5294 -0.0178 0.3409 0.025 Uiso calc R 1 . .
    C C05 -0.37157(14) 0.00050(7) 0.23706(10) 0.0192(2) Uani d . 1 . .
    H H05 -0.4346 -0.0173 0.1774 0.023 Uiso calc R 1 . .
    C C06 -0.22251(13) 0.02602(6) 0.22615(10) 0.0177(2) Uani d . 1 . .
    H H06 -0.1835 0.0254 0.1596 0.021 Uiso calc R 1 . .
    C C07 -0.13174(13) 0.05235(6) 0.31430(9) 0.0154(2) Uani d . 1 . .
    C C08 0.02504(13) 0.08458(6) 0.32688(9) 0.0153(2) Uani d . 1 . .
    C C09 0.13369(13) 0.09525(6) 0.25572(9) 0.0152(2) Uani d . 1 . .
    C C10 0.13230(13) 0.06937(6) 0.14305(9) 0.0172(2) Uani d . 1 . .
    H H10 0.0400 0.0894 0.0990 0.021 Uiso calc R 1 . .
    C C11 0.28051(14) 0.10304(6) 0.11113(10) 0.0174(2) Uani d . 1 . .
    C C12 0.34197(15) 0.09751(7) 0.01588(10) 0.0213(3) Uani d . 1 . .
    H H12 0.2860 0.0734 -0.0418 0.026 Uiso calc R 1 . .
    C C13 0.48723(15) 0.12793(7) 0.00611(10) 0.0223(3) Uani d . 1 . .
    H H13 0.5300 0.1249 -0.0590 0.027 Uiso calc R 1 . .
    C C14 0.57001(14) 0.16264(6) 0.09067(10) 0.0197(2) Uani d . 1 . .
    H H14 0.6696 0.1823 0.0832 0.024 Uiso calc R 1 . .
    C C15 0.50823(14) 0.16888(6) 0.18647(10) 0.0182(2) Uani d . 1 . .
    H H15 0.5647 0.1928 0.2441 0.022 Uiso calc R 1 . .
    C C16 0.36210(13) 0.13934(6) 0.19621(9) 0.0154(2) Uani d . 1 . .
    C C17 0.27069(13) 0.13486(6) 0.28678(9) 0.0149(2) Uani d . 1 . .
    C C18 0.30010(12) 0.16021(6) 0.38920(9) 0.0148(2) Uani d . 1 . .
    C C19 0.43313(13) 0.20650(6) 0.43845(9) 0.0165(2) Uani d . 1 . .
    H H19 0.5346 0.1829 0.4286 0.020 Uiso calc R 1 . .
    C C20 0.40577(13) 0.20572(6) 0.55330(9) 0.0162(2) Uani d . 1 . .
    C C21 0.49513(13) 0.23644(7) 0.63774(10) 0.0191(2) Uani d . 1 . .
    H H21 0.5885 0.2614 0.6278 0.023 Uiso calc R 1 . .
    C C22 0.44625(14) 0.23020(7) 0.73774(10) 0.0204(2) Uani d . 1 . .
    H H22 0.5061 0.2515 0.7962 0.025 Uiso calc R 1 . .
    C C23 0.30980(14) 0.19282(7) 0.75213(10) 0.0197(2) Uani d . 1 . .
    H H23 0.2784 0.1884 0.8206 0.024 Uiso calc R 1 . .
    C C24 0.21912(13) 0.16198(6) 0.66747(9) 0.0178(2) Uani d . 1 . .
    H H24 0.1268 0.1363 0.6779 0.021 Uiso calc R 1 . .
    C C25 0.26576(13) 0.16933(6) 0.56710(9) 0.0153(2) Uani d . 1 . .
    C C26 0.19633(13) 0.14324(6) 0.46379(9) 0.0148(2) Uani d . 1 . .
    C C27 0.05726(13) 0.10782(6) 0.43211(9) 0.0149(2) Uani d . 1 . .
    C C28 -0.15190(14) 0.16121(7) 0.53548(11) 0.0226(3) Uani d . 1 . .
    H H28A -0.0753 0.1860 0.5849 0.034 Uiso calc R 1 . .
    H H28B -0.2422 0.1479 0.5714 0.034 Uiso calc R 1 . .
    H H28C -0.1843 0.1940 0.4768 0.034 Uiso calc R 1 . .
    C C29 0.13709(15) -0.01460(7) 0.13416(11) 0.0230(3) Uani d . 1 . .
    H H29A 0.1441 -0.0285 0.0610 0.034 Uiso calc R 1 . .
    H H29B 0.0425 -0.0354 0.1578 0.034 Uiso calc R 1 . .
    H H29C 0.2277 -0.0334 0.1781 0.034 Uiso calc R 1 . .
    C C30 0.42829(15) 0.28518(7) 0.39498(10) 0.0223(3) Uani d . 1 . .
    H H30A 0.4338 0.2838 0.3190 0.033 Uiso calc R 1 . .
    H H30B 0.5166 0.3129 0.4286 0.033 Uiso calc R 1 . .
    H H30C 0.3315 0.3088 0.4097 0.033 Uiso calc R 1 . .
loop_
    _atom_site_aniso_label
    _atom_site_aniso_U_11
    _atom_site_aniso_U_22
    _atom_site_aniso_U_33
    _atom_site_aniso_U_12
    _atom_site_aniso_U_13
    _atom_site_aniso_U_23
    C01 0.0155(5) 0.0216(5) 0.0142(5) -0.0022(4) 0.0025(4) 0.0001(4)
    C02 0.0162(5) 0.0190(5) 0.0171(6) -0.0013(4) 0.0021(4) 0.0002(4)
    C03 0.0189(5) 0.0244(6) 0.0184(6) -0.0038(5) 0.0051(5) -0.0007(5)
    C04 0.0163(5) 0.0235(6) 0.0224(6) -0.0043(5) 0.0036(5) -0.0006(5)
    C05 0.0167(5) 0.0208(6) 0.0196(6) -0.0017(4) -0.0004(4) -0.0024(5)
    C06 0.0165(5) 0.0205(5) 0.0162(6) -0.0013(4) 0.0016(4) -0.0009(4)
    C07 0.0137(5) 0.0161(5) 0.0164(5) -0.0005(4) 0.0022(4) -0.0001(4)
    C08 0.0144(5) 0.0170(5) 0.0143(5) -0.0010(4) 0.0007(4) -0.0001(4)
    C09 0.0147(5) 0.0172(5) 0.0139(5) 0.0002(4) 0.0019(4) 0.0004(4)
    C10 0.0160(5) 0.0215(5) 0.0143(5) -0.0022(4) 0.0023(4) -0.0018(4)
    C11 0.0177(5) 0.0193(5) 0.0155(5) -0.0012(4) 0.0035(4) -0.0004(4)
    C12 0.0229(6) 0.0254(6) 0.0156(6) -0.0037(5) 0.0026(5) -0.0035(5)
    C13 0.0246(6) 0.0269(6) 0.0168(6) -0.0022(5) 0.0080(5) -0.0001(5)
    C14 0.0190(5) 0.0197(5) 0.0214(6) -0.0024(4) 0.0065(5) 0.0001(5)
    C15 0.0174(5) 0.0193(5) 0.0183(6) -0.0018(4) 0.0032(4) -0.0004(4)
    C16 0.0158(5) 0.0166(5) 0.0142(5) 0.0005(4) 0.0033(4) 0.0003(4)
    C17 0.0141(5) 0.0165(5) 0.0143(5) 0.0007(4) 0.0019(4) 0.0007(4)
    C18 0.0132(5) 0.0163(5) 0.0147(5) 0.0004(4) 0.0007(4) -0.0002(4)
    C19 0.0147(5) 0.0197(5) 0.0153(5) -0.0012(4) 0.0021(4) -0.0024(4)
    C20 0.0157(5) 0.0172(5) 0.0154(5) 0.0017(4) 0.0003(4) -0.0013(4)
    C21 0.0169(5) 0.0207(5) 0.0197(6) -0.0020(5) 0.0012(4) -0.0040(5)
    C22 0.0212(6) 0.0226(6) 0.0169(6) -0.0003(5) -0.0013(5) -0.0046(5)
    C23 0.0221(6) 0.0228(6) 0.0139(6) 0.0024(5) 0.0011(4) 0.0003(4)
    C24 0.0173(5) 0.0205(5) 0.0155(6) 0.0001(4) 0.0018(4) 0.0004(4)
    C25 0.0153(5) 0.0159(5) 0.0144(5) 0.0016(4) 0.0002(4) -0.0004(4)
    C26 0.0147(5) 0.0161(5) 0.0134(5) 0.0014(4) 0.0011(4) -0.0002(4)
    C27 0.0146(5) 0.0169(5) 0.0132(5) 0.0000(4) 0.0019(4) 0.0006(4)
    C28 0.0165(5) 0.0283(6) 0.0230(6) -0.0009(5) 0.0023(5) -0.0062(5)
    C29 0.0229(6) 0.0226(6) 0.0240(7) -0.0045(5) 0.0055(5) -0.0057(5)
    C30 0.0254(6) 0.0201(6) 0.0218(6) -0.0035(5) 0.0046(5) -0.0013(5)
_geom_special_details
;
All e.s.d.'s (except the e.s.d. in the dihedral angle between two l.s. planes)
are estimated using the full covariance matrix. The cell e.s.d.'s are taken
into account individually in the estimation of e.s.d.'s in distances, angles
and torsion angles; correlations between e.s.d.'s in cell parameters are only
used when they are defined by crystal symmetry. An approximate (isotropic)
treatment of cell e.s.d.'s is used for estimating e.s.d.'s involving l.s.
planes.
;
loop_
    _geom_bond_atom_site_label_1
    _geom_bond_atom_site_label_2
    _geom_bond_site_symmetry_2
    _geom_bond_distance
    _geom_bond_publ_flag
    C01 C02 . 1.5161(17) ?
    C01 C27 . 1.5201(15) ?
    C01 C28 . 1.5416(17) ?
    C01 H01 . 1.0000 ?
    C02 C03 . 1.3904(16) ?
    C02 C07 . 1.4021(16) ?
    C03 C04 . 1.3917(18) ?
    C03 H03 . 0.9500 ?
    C04 C05 . 1.3895(17) ?
    C04 H04 . 0.9500 ?
    C05 C06 . 1.3955(16) ?
    C05 H05 . 0.9500 ?
    C06 C07 . 1.3939(17) ?
    C06 H06 . 0.9500 ?
    C07 C08 . 1.4756(15) ?
    C08 C09 . 1.3924(15) ?
    C08 C27 . 1.4142(16) ?
    C09 C17 . 1.4131(16) ?
    C09 C10 . 1.5188(16) ?
    C10 C11 . 1.5199(16) ?
    C10 C29 . 1.5405(17) ?
    C10 H10 . 1.0000 ?
    C11 C12 . 1.3864(16) ?
    C11 C16 . 1.4035(17) ?
    C12 C13 . 1.3950(17) ?
    C12 H12 . 0.9500 ?
    C13 C14 . 1.3896(18) ?
    C13 H13 . 0.9500 ?
    C14 C15 . 1.3951(16) ?
    C14 H14 . 0.9500 ?
    C15 C16 . 1.3956(16) ?
    C15 H15 . 0.9500 ?
    C16 C17 . 1.4754(15) ?
    C17 C18 . 1.3906(16) ?
    C18 C26 . 1.4148(15) ?
    C18 C19 . 1.5148(16) ?
    C19 C20 . 1.5159(16) ?
    C19 C30 . 1.5419(17) ?
    C19 H19 . 1.0000 ?
    C20 C21 . 1.3831(16) ?
    C20 C25 . 1.4123(16) ?
    C21 C22 . 1.3966(17) ?
    C21 H21 . 0.9500 ?
    C22 C23 . 1.3958(17) ?
    C22 H22 . 0.9500 ?
    C23 C24 . 1.3915(17) ?
    C23 H23 . 0.9500 ?
    C24 C25 . 1.3952(16) ?
    C24 H24 . 0.9500 ?
    C25 C26 . 1.4756(16) ?
    C26 C27 . 1.3919(16) ?
    C28 H28A . 0.9800 ?
    C28 H28B . 0.9800 ?
    C28 H28C . 0.9800 ?
    C29 H29A . 0.9800 ?
    C29 H29B . 0.9800 ?
    C29 H29C . 0.9800 ?
    C30 H30A . 0.9800 ?
    C30 H30B . 0.9800 ?
    C30 H30C . 0.9800 ?
loop_
    _geom_angle_atom_site_label_1
    _geom_angle_atom_site_label_2
    _geom_angle_atom_site_label_3
    _geom_angle_site_symmetry_1
    _geom_angle_site_symmetry_3
    _geom_angle
    _geom_angle_publ_flag
    C02 C01 C27 . . 101.95(9) ?
    C02 C01 C28 . . 110.87(9) ?
    C27 C01 C28 . . 112.83(10) ?
    C02 C01 H01 . . 110.3 ?
    C27 C01 H01 . . 110.3 ?
    C28 C01 H01 . . 110.3 ?
    C03 C02 C07 . . 120.61(11) ?
    C03 C02 C01 . . 128.25(11) ?
    C07 C02 C01 . . 111.01(10) ?
    C02 C03 C04 . . 119.03(11) ?
    C02 C03 H03 . . 120.5 ?
    C04 C03 H03 . . 120.5 ?
    C05 C04 C03 . . 120.59(11) ?
    C05 C04 H04 . . 119.7 ?
    C03 C04 H04 . . 119.7 ?
    C04 C05 C06 . . 120.64(12) ?
    C04 C05 H05 . . 119.7 ?
    C06 C05 H05 . . 119.7 ?
    C07 C06 C05 . . 119.01(11) ?
    C07 C06 H06 . . 120.5 ?
    C05 C06 H06 . . 120.5 ?
    C06 C07 C02 . . 120.09(10) ?
    C06 C07 C08 . . 131.50(11) ?
    C02 C07 C08 . . 108.34(10) ?
    C09 C08 C27 . . 120.21(10) ?
    C09 C08 C07 . . 131.59(11) ?
    C27 C08 C07 . . 108.19(10) ?
    C08 C09 C17 . . 119.62(11) ?
    C08 C09 C10 . . 129.86(10) ?
    C17 C09 C10 . . 110.52(9) ?
    C09 C10 C11 . . 101.95(9) ?
    C09 C10 C29 . . 112.54(10) ?
    C11 C10 C29 . . 110.72(9) ?
    C09 C10 H10 . . 110.5 ?
    C11 C10 H10 . . 110.5 ?
    C29 C10 H10 . . 110.5 ?
    C12 C11 C16 . . 120.66(11) ?
    C12 C11 C10 . . 128.45(11) ?
    C16 C11 C10 . . 110.75(10) ?
    C11 C12 C13 . . 118.97(12) ?
    C11 C12 H12 . . 120.5 ?
    C13 C12 H12 . . 120.5 ?
    C14 C13 C12 . . 120.66(11) ?
    C14 C13 H13 . . 119.7 ?
    C12 C13 H13 . . 119.7 ?
    C13 C14 C15 . . 120.62(11) ?
    C13 C14 H14 . . 119.7 ?
    C15 C14 H14 . . 119.7 ?
    C14 C15 C16 . . 118.91(11) ?
    C14 C15 H15 . . 120.5 ?
    C16 C15 H15 . . 120.5 ?
    C15 C16 C11 . . 120.16(11) ?
    C15 C16 C17 . . 131.30(11) ?
    C11 C16 C17 . . 108.46(10) ?
    C18 C17 C09 . . 120.18(10) ?
    C18 C17 C16 . . 131.61(10) ?
    C09 C17 C16 . . 108.19(10) ?
    C17 C18 C26 . . 119.89(10) ?
    C17 C18 C19 . . 129.52(10) ?
    C26 C18 C19 . . 110.59(10) ?
    C18 C19 C20 . . 102.11(9) ?
    C18 C19 C30 . . 112.34(10) ?
    C20 C19 C30 . . 111.02(10) ?
    C18 C19 H19 . . 110.4 ?
    C20 C19 H19 . . 110.4 ?
    C30 C19 H19 . . 110.4 ?
    C21 C20 C25 . . 120.82(11) ?
    C21 C20 C19 . . 128.64(10) ?
    C25 C20 C19 . . 110.51(10) ?
    C20 C21 C22 . . 119.09(11) ?
    C20 C21 H21 . . 120.5 ?
    C22 C21 H21 . . 120.5 ?
    C23 C22 C21 . . 120.30(11) ?
    C23 C22 H22 . . 119.8 ?
    C21 C22 H22 . . 119.8 ?
    C24 C23 C22 . . 120.90(11) ?
    C24 C23 H23 . . 119.6 ?
    C22 C23 H23 . . 119.6 ?
    C23 C24 C25 . . 119.04(11) ?
    C23 C24 H24 . . 120.5 ?
    C25 C24 H24 . . 120.5 ?
    C24 C25 C20 . . 119.81(11) ?
    C24 C25 C26 . . 131.77(10) ?
    C20 C25 C26 . . 108.39(10) ?
    C27 C26 C18 . . 119.88(10) ?
    C27 C26 C25 . . 132.24(10) ?
    C18 C26 C25 . . 107.88(10) ?
    C26 C27 C08 . . 119.80(10) ?
    C26 C27 C01 . . 129.68(10) ?
    C08 C27 C01 . . 110.44(10) ?
    C01 C28 H28A . . 109.5 ?
    C01 C28 H28B . . 109.5 ?
    H28A C28 H28B . . 109.5 ?
    C01 C28 H28C . . 109.5 ?
    H28A C28 H28C . . 109.5 ?
    H28B C28 H28C . . 109.5 ?
    C10 C29 H29A . . 109.5 ?
    C10 C29 H29B . . 109.5 ?
    H29A C29 H29B . . 109.5 ?
    C10 C29 H29C . . 109.5 ?
    H29A C29 H29C . . 109.5 ?
    H29B C29 H29C . . 109.5 ?
    C19 C30 H30A . . 109.5 ?
    C19 C30 H30B . . 109.5 ?
    H30A C30 H30B . . 109.5 ?
    C19 C30 H30C . . 109.5 ?
    H30A C30 H30C . . 109.5 ?
    H30B C30 H30C . . 109.5 ?
loop_
    _geom_torsion_atom_site_label_1
    _geom_torsion_atom_site_label_2
    _geom_torsion_atom_site_label_3
    _geom_torsion_atom_site_label_4
    _geom_torsion_site_symmetry_1
    _geom_torsion_site_symmetry_2
    _geom_torsion_site_symmetry_3
    _geom_torsion_site_symmetry_4
    _geom_torsion
    _geom_torsion_publ_flag
    C27 C01 C02 C03 . . . . -178.33(12) ?
    C28 C01 C02 C03 . . . . -57.99(16) ?
    C27 C01 C02 C07 . . . . -2.60(12) ?
    C28 C01 C02 C07 . . . . 117.74(11) ?
    C07 C02 C03 C04 . . . . -0.37(18) ?
    C01 C02 C03 C04 . . . . 175.00(11) ?
    C02 C03 C04 C05 . . . . -1.24(18) ?
    C03 C04 C05 C06 . . . . 1.61(19) ?
    C04 C05 C06 C07 . . . . -0.33(18) ?
    C05 C06 C07 C02 . . . . -1.26(17) ?
    C05 C06 C07 C08 . . . . -177.68(11) ?
    C03 C02 C07 C06 . . . . 1.63(18) ?
    C01 C02 C07 C06 . . . . -174.48(10) ?
    C03 C02 C07 C08 . . . . 178.80(11) ?
    C01 C02 C07 C08 . . . . 2.70(13) ?
    C06 C07 C08 C09 . . . . -3.7(2) ?
    C02 C07 C08 C09 . . . . 179.52(12) ?
    C06 C07 C08 C27 . . . . 175.11(12) ?
    C02 C07 C08 C27 . . . . -1.63(13) ?
    C27 C08 C09 C17 . . . . -5.30(17) ?
    C07 C08 C09 C17 . . . . 173.44(11) ?
    C27 C08 C09 C10 . . . . 173.82(11) ?
    C07 C08 C09 C10 . . . . -7.4(2) ?
    C08 C09 C10 C11 . . . . 177.42(12) ?
    C17 C09 C10 C11 . . . . -3.40(12) ?
    C08 C09 C10 C29 . . . . -63.93(16) ?
    C17 C09 C10 C29 . . . . 115.25(11) ?
    C09 C10 C11 C12 . . . . 179.26(12) ?
    C29 C10 C11 C12 . . . . 59.33(17) ?
    C09 C10 C11 C16 . . . . 3.59(13) ?
    C29 C10 C11 C16 . . . . -116.35(11) ?
    C16 C11 C12 C13 . . . . 0.69(18) ?
    C10 C11 C12 C13 . . . . -174.61(12) ?
    C11 C12 C13 C14 . . . . 0.63(19) ?
    C12 C13 C14 C15 . . . . -1.14(19) ?
    C13 C14 C15 C16 . . . . 0.32(18) ?
    C14 C15 C16 C11 . . . . 1.00(17) ?
    C14 C15 C16 C17 . . . . 177.32(11) ?
    C12 C11 C16 C15 . . . . -1.52(18) ?
    C10 C11 C16 C15 . . . . 174.55(10) ?
    C12 C11 C16 C17 . . . . -178.61(11) ?
    C10 C11 C16 C17 . . . . -2.54(13) ?
    C08 C09 C17 C18 . . . . 2.87(17) ?
    C10 C09 C17 C18 . . . . -176.40(10) ?
    C08 C09 C17 C16 . . . . -178.63(10) ?
    C10 C09 C17 C16 . . . . 2.09(13) ?
    C15 C16 C17 C18 . . . . 1.9(2) ?
    C11 C16 C17 C18 . . . . 178.54(12) ?
    C15 C16 C17 C09 . . . . -176.37(12) ?
    C11 C16 C17 C09 . . . . 0.28(13) ?
    C09 C17 C18 C26 . . . . 3.09(16) ?
    C16 C17 C18 C26 . . . . -174.99(11) ?
    C09 C17 C18 C19 . . . . -176.57(11) ?
    C16 C17 C18 C19 . . . . 5.3(2) ?
    C17 C18 C19 C20 . . . . -173.01(11) ?
    C26 C18 C19 C20 . . . . 7.30(12) ?
    C17 C18 C19 C30 . . . . 67.99(15) ?
    C26 C18 C19 C30 . . . . -111.70(11) ?
    C18 C19 C20 C21 . . . . 176.85(11) ?
    C30 C19 C20 C21 . . . . -63.23(16) ?
    C18 C19 C20 C25 . . . . -5.03(12) ?
    C30 C19 C20 C25 . . . . 114.90(11) ?
    C25 C20 C21 C22 . . . . 0.88(17) ?
    C19 C20 C21 C22 . . . . 178.83(11) ?
    C20 C21 C22 C23 . . . . 0.61(18) ?
    C21 C22 C23 C24 . . . . -0.82(18) ?
    C22 C23 C24 C25 . . . . -0.48(18) ?
    C23 C24 C25 C20 . . . . 1.95(17) ?
    C23 C24 C25 C26 . . . . 179.84(12) ?
    C21 C20 C25 C24 . . . . -2.18(17) ?
    C19 C20 C25 C24 . . . . 179.53(10) ?
    C21 C20 C25 C26 . . . . 179.47(10) ?
    C19 C20 C25 C26 . . . . 1.18(12) ?
    C17 C18 C26 C27 . . . . -6.66(16) ?
    C19 C18 C26 C27 . . . . 173.06(10) ?
    C17 C18 C26 C25 . . . . 173.32(10) ?
    C19 C18 C26 C25 . . . . -6.95(12) ?
    C24 C25 C26 C27 . . . . 5.5(2) ?
    C20 C25 C26 C27 . . . . -176.45(12) ?
    C24 C25 C26 C18 . . . . -174.51(12) ?
    C20 C25 C26 C18 . . . . 3.56(12) ?
    C18 C26 C27 C08 . . . . 4.24(16) ?
    C25 C26 C27 C08 . . . . -175.74(11) ?
    C18 C26 C27 C01 . . . . -172.36(11) ?
    C25 C26 C27 C01 . . . . 7.7(2) ?
    C09 C08 C27 C26 . . . . 1.74(17) ?
    C07 C08 C27 C26 . . . . -177.27(10) ?
    C09 C08 C27 C01 . . . . 178.95(10) ?
    C07 C08 C27 C01 . . . . -0.06(13) ?
    C02 C01 C27 C26 . . . . 178.41(11) ?
    C28 C01 C27 C26 . . . . 59.45(16) ?
    C02 C01 C27 C08 . . . . 1.55(12) ?
    C28 C01 C27 C08 . . . . -117.41(11) ?
