# Supplementary material for: (5RS,10SR,15RS)-Trimethyl­truxene
Source: Acta Crystallogr Sect E Struct Rep Online. 2011 Nov 30;67(Pt 12):o3494. doi: 10.1107/S1600536811048616 (PMC3239118; doi:10.1107/S1600536811048616)
Supplement: Supplementary file 2 [file e-67-o3494-Isup2.hkl]

#
# h,k,l, Fc-squared, Fo-squared, sigma(Fo-squared) and status flag
#
data_I
_shelx_title ' BS in P 21/n'
_shelx_refln_list_code          4
_shelx_F_calc_maximum      227.42
_exptl_crystal_F_000       816.00
_reflns_d_resolution_high  0.6436
 
loop_
 _symmetry_equiv_pos_as_xyz
 'x, y, z'
 '-x+1/2, y+1/2, -z+1/2'
 '-x, -y, -z'
 'x-1/2, -y-1/2, z-1/2'
 
_cell_length_a     8.6755
_cell_length_b    18.2860
_cell_length_c    12.8206
_cell_angle_alpha  90.000
_cell_angle_beta   96.007
_cell_angle_gamma  90.000
 
_shelx_F_squared_multiplier     1.000
 
loop_
 _refln_index_h
 _refln_index_k
 _refln_index_l
 _refln_F_squared_calc
 _refln_F_squared_meas
 _refln_F_squared_sigma
 _refln_observed_status
   2   0   0        0.18        9.25      1.23 o
   4   0   0       36.66       34.53      2.16 o
   6   0   0       27.10       17.88      4.01 o
   8   0   0        1.73       10.18      4.32 o
  10   0   0       28.42       23.74      6.17 o
  12   0   0       31.28       29.29     15.11 o
   1   1   0       74.96       80.61      2.00 o
   2   1   0     8216.47     8250.72     77.07 o
   3   1   0      623.43      569.88      7.08 o
   4   1   0      150.02      166.96      3.16 o
   5   1   0       71.01       63.90      2.40 o
   6   1   0      179.13      176.04      4.34 o
   7   1   0       19.13       20.28      3.16 o
   8   1   0      124.21      102.60      4.34 o
   9   1   0        1.43        1.59      3.37 o
  10   1   0       24.90       30.54      6.94 o
  11   1   0       79.03       75.64      6.59 o
  12   1   0       59.00       65.96      8.43 o
  13   1   0      107.57      105.15     16.03 o
   1   2   0    16237.17    14831.32    571.21 o
   2   2   0     3035.93     3006.32     28.04 o
   3   2   0     1953.18     2091.26     20.81 o
   4   2   0     3117.75     3315.85     43.32 o
   5   2   0      225.71      234.22      4.03 o
   6   2   0      227.57      238.59      5.09 o
   7   2   0        7.43        5.21      2.66 o
   8   2   0      306.88      285.51      8.17 o
   9   2   0      114.22      104.93      7.55 o
  10   2   0      168.15      156.14     13.72 o
  11   2   0      213.66      232.28      9.70 o
  12   2   0      147.80      163.22     13.72 o
  13   2   0       84.07      110.39     23.13 o
   1   3   0     3767.90     3718.08     40.61 o
   2   3   0      682.49      670.42      7.55 o
   3   3   0        3.20        3.89      1.09 o
   4   3   0     3069.93     3425.92     34.69 o
   5   3   0     1008.36     1082.85     13.51 o
   6   3   0       21.97       25.73      2.57 o
   7   3   0       30.50       28.77      3.03 o
   8   3   0      167.76      161.90      6.63 o
   9   3   0      444.01      425.52      9.38 o
  10   3   0       27.39       29.13      5.33 o
  11   3   0        3.51        8.09      6.48 o
  12   3   0        4.98        9.52      8.00 o
  13   3   0       12.96       -0.31     19.12 o
   0   4   0     2527.07     2602.75     42.53 o
   1   4   0     7092.09     7095.44     80.41 o
   2   4   0     2811.97     2818.78     33.61 o
   3   4   0     1901.45     1963.41     20.24 o
   4   4   0     1070.49     1223.79     19.12 o
   5   4   0       83.31       95.76      4.01 o
   6   4   0       83.88       84.91      5.86 o
   7   4   0       24.17       25.04      3.24 o
   8   4   0       17.55       14.16      3.55 o
   9   4   0      483.08      487.47     10.93 o
  10   4   0        2.10       10.28      4.90 o
  11   4   0       30.74       29.61      7.55 o
  12   4   0       24.25       15.21      7.62 o
   1   5   0    11844.13    12139.65    135.35 o
   2   5   0      363.42      390.05      4.78 o
   3   5   0      528.39      539.25     10.79 o
   4   5   0      816.63      929.79     10.80 o
   5   5   0      659.85      704.75      9.37 o
   6   5   0      594.41      641.01     13.26 o
   7   5   0      105.20      100.04      3.70 o
   8   5   0      187.95      165.76      5.40 o
   9   5   0      121.42      113.16      6.14 o
  10   5   0      118.24      112.96      6.54 o
  11   5   0       65.57       65.02      6.94 o
  12   5   0       10.01        9.62      6.44 o
  13   5   0       18.60        4.93     11.41 o
   0   6   0     4788.54     4657.32     75.89 o
   1   6   0     9225.35     9545.75    105.85 o
   2   6   0     4512.40     4733.95     45.35 o
   3   6   0      446.82      515.09     12.95 o
   4   6   0       42.07       53.04      1.93 o
   5   6   0      181.91      172.88      7.86 o
   6   6   0       18.73       24.52      2.57 o
   7   6   0       65.46       66.77      3.63 o
   8   6   0        3.46       -0.35      2.96 o
   9   6   0      188.72      174.82      9.56 o
  10   6   0       18.87       16.23     12.03 o
  11   6   0       20.94       29.48      7.33 o
  12   6   0        0.66      -16.64     24.05 o
  13   6   0       92.50       78.63     15.42 o
   1   7   0     3329.21     3590.63     39.42 o
   2   7   0      721.20      796.62     10.00 o
   3   7   0       21.42       10.30      1.70 o
   4   7   0      299.42      297.57      4.80 o
   5   7   0      153.57      116.82      3.25 o
   6   7   0       12.96       15.81      3.08 o
   7   7   0      132.28      111.00      4.63 o
   8   7   0        3.64        2.38      3.70 o
   9   7   0       36.09       38.75      5.67 o
  10   7   0       39.93       42.41      6.82 o
  11   7   0       77.52       75.55      7.14 o
  12   7   0        1.33        9.66      9.33 o
   0   8   0       33.14       17.82      3.85 o
   1   8   0     2242.69     2298.40     23.84 o
   2   8   0      342.16      352.53      9.25 o
   3   8   0     2500.63     2759.13     27.80 o
   4   8   0       61.58       62.28      2.62 o
   5   8   0      193.00      172.48      4.03 o
   6   8   0        0.12       -0.62      3.55 o
   7   8   0      233.36      253.97     10.95 o
   8   8   0       72.73       58.09      5.02 o
   9   8   0      418.43      447.34     14.72 o
  10   8   0       46.00       42.14      7.78 o
  11   8   0       56.23       61.97      9.15 o
  12   8   0        0.37        2.00     10.00 o
   1   9   0      595.55      640.28      8.59 o
   2   9   0       21.72       16.93      4.01 o
   3   9   0      794.73      909.23     11.81 o
   4   9   0        0.07        4.78      2.93 o
   5   9   0       33.23       28.34      2.00 o
   6   9   0       90.26       72.62      3.49 o
   7   9   0       98.35       92.89      4.74 o
   8   9   0      274.31      285.94     11.11 o
   9   9   0       19.89       19.00      6.76 o
  10   9   0     1078.38     1218.53     49.80 o
  11   9   0       23.46       15.18     11.56 o
  12   9   0       34.45       28.98     14.80 o
   0  10   0      251.93      262.87      6.73 o
   1  10   0      586.51      617.37      8.51 o
   2  10   0     1258.48     1357.49     20.20 o
   3  10   0      778.29      860.93     11.50 o
   4  10   0      630.12      720.63     10.95 o
   5  10   0      199.71      187.96     12.03 o
   6  10   0      587.89      603.44     14.65 o
   7  10   0       31.68       38.71      6.32 o
   8  10   0      131.60      132.04      8.17 o
   9  10   0       50.23       48.31     12.33 o
  10  10   0       54.20       36.60     12.80 o
  11  10   0       31.09       16.60     13.41 o
  12  10   0       29.60       44.09     20.97 o
   1  11   0      152.94      161.92      3.39 o
   2  11   0      542.03      569.40      7.77 o
   3  11   0      991.80     1083.97     13.78 o
   4  11   0      185.22      183.71      8.63 o
   5  11   0       62.32       43.97      7.25 o
   6  11   0      101.50       96.96      3.99 o
   7  11   0      252.64      234.09      9.08 o
   8  11   0      317.28      337.27     11.86 o
   9  11   0        0.87       -6.59      6.59 o
  10  11   0       16.52       16.67      8.79 o
  11  11   0       41.13       64.07     22.82 o
  12  11   0        0.98       30.53     19.73 o
   0  12   0      866.40      910.25     22.20 o
   1  12   0      126.15      122.39      5.24 o
   2  12   0       15.97       19.55      1.70 o
   3  12   0        9.89       18.42      1.77 o
   4  12   0       27.56       37.99      5.70 o
   5  12   0        0.86       -0.38      3.39 o
   6  12   0       44.51       33.36      3.59 o
   7  12   0        7.91        9.13      4.84 o
   8  12   0      123.82      140.36      8.88 o
   9  12   0       29.53       42.76      7.80 o
  10  12   0        3.31       11.19     18.04 o
  11  12   0       12.23       34.23     16.65 o
   1  13   0       46.79       59.26      2.28 o
   2  13   0      457.05      537.28      8.12 o
   3  13   0      300.29      310.45      5.40 o
   4  13   0      817.44      825.52     13.37 o
   5  13   0       61.19       59.27      3.83 o
   6  13   0        2.16        3.54     10.33 o
   7  13   0       41.82       28.19      5.92 o
   8  13   0       47.72       58.84      6.89 o
   9  13   0        2.94        4.71     12.03 o
  10  13   0        0.29       -2.48     11.35 o
  11  13   0        5.51       -3.51     28.52 o
   0  14   0      111.01      109.77      4.43 o
   1  14   0        4.07       11.49      3.39 o
   2  14   0      117.14      111.97      3.03 o
   3  14   0      308.24      308.85      5.77 o
   4  14   0      506.73      500.71      9.48 o
   5  14   0        0.04        0.41      2.78 o
   6  14   0      120.37      131.93     10.14 o
   7  14   0       26.60       18.32      4.63 o
   8  14   0        3.35       -0.02      9.56 o
   9  14   0       31.69       34.69     11.16 o
  10  14   0        3.10       -2.04     10.99 o
  11  14   0      170.04      148.31     25.90 o
   1  15   0       46.13       53.10      3.08 o
   2  15   0       31.50       20.01      2.06 o
   3  15   0       15.33       20.04      2.06 o
   4  15   0      392.10      382.53      7.85 o
   5  15   0      423.52      416.01     13.71 o
   6  15   0       25.83       21.65     10.48 o
   7  15   0       68.15       67.29      9.10 o
   8  15   0       25.01       15.63     12.33 o
   9  15   0        0.56       12.41     21.12 o
  10  15   0       89.61       68.67     17.58 o
   0  16   0      790.23      853.62     18.42 o
   1  16   0       31.21       30.20      2.28 o
   2  16   0       38.79       40.40      2.59 o
   3  16   0      167.31      164.24      4.03 o
   4  16   0        3.84       12.01      3.59 o
   5  16   0      166.65      165.42      9.40 o
   6  16   0       60.30       57.09      4.16 o
   7  16   0        4.80        4.96      8.45 o
   8  16   0      128.71      139.93     13.35 o
   9  16   0        0.15        3.23     10.51 o
  10  16   0       21.37       29.86     12.88 o
   1  17   0      231.76      286.59      6.21 o
   2  17   0       22.46       16.87      4.32 o
   3  17   0      460.22      469.99     12.13 o
   4  17   0       36.68       39.97     12.80 o
   5  17   0      159.72      141.72     22.05 o
   6  17   0        0.33       -4.01     11.41 o
   7  17   0       13.47       24.09     10.18 o
   8  17   0        0.64       -2.64     10.49 o
   9  17   0      115.75      126.79     24.21 o
  10  17   0       26.56       24.51     14.07 o
   0  18   0      174.16      152.32     21.74 o
   1  18   0      103.62      102.64      5.24 o
   2  18   0       52.21       57.55      4.96 o
   3  18   0       21.52       21.35      3.86 o
   4  18   0        0.05        2.58      3.24 o
   5  18   0       34.40       32.03      3.76 o
   6  18   0      105.78      103.67     11.19 o
   7  18   0        1.75       -7.53      9.93 o
   8  18   0       19.69        9.22     10.43 o
   9  18   0       15.66       28.06     14.49 o
   1  19   0       16.12       15.65      7.25 o
   2  19   0       25.25       24.77      3.99 o
   3  19   0        2.84       -1.96      3.45 o
   4  19   0       36.99       38.79      6.48 o
   5  19   0       70.23       60.35      9.53 o
   6  19   0        6.41       -8.77      8.77 o
   7  19   0      173.91      181.92     26.36 o
   8  19   0       16.49       20.36     11.48 o
   9  19   0        9.29       11.91     12.77 o
   0  20   0      243.98      263.33     16.34 o
   1  20   0       61.33       66.76     12.95 o
   2  20   0       42.45       50.72      5.08 o
   3  20   0       78.96       73.41     15.42 o
   4  20   0      494.11      464.31     18.16 o
   5  20   0       80.07       95.69     17.58 o
   6  20   0       17.16       37.72      9.88 o
   7  20   0       83.98       91.09     12.21 o
   8  20   0       97.79      105.91     14.25 o
   9  20   0      114.00       76.47     20.66 o
   1  21   0        1.44        0.93      4.93 o
   2  21   0       88.01       96.82      8.02 o
   3  21   0       35.21       35.51     13.72 o
   4  21   0      115.50      107.67     15.73 o
   5  21   0        0.72        5.13      9.17 o
   6  21   0       34.74       33.64     11.59 o
   7  21   0        7.08        8.04     12.64 o
   8  21   0       11.59       -1.85     15.73 o
   0  22   0        0.82       -2.78      5.86 o
   1  22   0       31.46       31.45      5.55 o
   2  22   0       36.45       36.69      6.17 o
   3  22   0       14.07       23.74     12.95 o
   4  22   0        6.74       16.34     10.18 o
   5  22   0        0.03       -0.98      7.93 o
   6  22   0       29.57       21.02     11.11 o
   7  22   0       55.51       67.37     12.32 o
   8  22   0       58.31       31.45     16.65 o
   1  23   0        2.38       -5.86      5.86 o
   2  23   0       89.63       85.72      7.71 o
   3  23   0       13.12       27.75     14.80 o
   4  23   0       11.37        4.93     10.79 o
   5  23   0        1.85       12.95     15.11 o
   6  23   0        2.89       20.04     12.03 o
   0  24   0       51.49       62.59     11.41 o
   1  24   0        0.15        5.24      7.09 o
   2  24   0      197.43      205.67     18.19 o
   3  24   0       85.62       92.50     16.65 o
   4  24   0       13.34       16.03     16.03 o
   5  24   0       14.12       18.19     13.88 o
   1  25   0      209.22      202.28     12.33 o
   2  25   0      239.05      263.02     19.43 o
   3  25   0        0.30       -3.70     15.11 o
   4  25   0        2.00       -8.33     15.11 o
   5  25   0       19.15       29.29     18.81 o
   0  26   0      219.99      197.34     17.58 o
   1  26   0        9.80        8.94     14.18 o
   2  26   0       45.52       30.22     14.80 o
   3  26   0       53.43       61.05     17.88 o
   4  26   0        3.72        8.63     16.96 o
   1  27   0       18.83       24.98     12.33 o
   2  27   0        7.23      -11.10     14.80 o
   3  27   0      137.60      164.35     19.43 o
   2  28   0        0.12        8.94     10.18 o
 -13   0   1        2.32        8.63     14.49 o
 -11   0   1        0.01       -5.55     10.79 o
  -9   0   1      437.08      414.73     12.95 o
  -7   0   1       39.72       43.48      4.01 o
  -5   0   1     2151.91     2270.66     31.76 o
  -3   0   1      378.12      373.10      6.48 o
  -1   0   1     2074.05     1492.71     28.37 o
   1   0   1      196.92      222.01      4.63 o
   3   0   1        1.75        5.24      2.16 o
   5   0   1      248.76      292.31      7.71 o
   7   0   1        0.51       -4.01      4.01 o
   9   0   1       98.03       96.51      7.09 o
  11   0   1        0.46        3.39     11.41 o
 -13   1   1      138.01      140.81     17.74 o
 -12   1   1        0.34       12.33      7.63 o
 -11   1   1       13.43        9.57      6.14 o
 -10   1   1       57.90       38.31      4.56 o
  -9   1   1      463.42      423.03      9.59 o
  -8   1   1     1839.11     1682.12     23.47 o
  -7   1   1       67.24       82.83      3.27 o
  -6   1   1       39.17       34.63      2.40 o
  -5   1   1     1976.62     2183.61     23.18 o
  -4   1   1     1772.69     1969.91     29.60 o
  -3   1   1      645.31      652.81      7.68 o
  -2   1   1     4823.46     4758.40     43.09 o
  -1   1   1     1849.59     1659.68     96.51 o
   1   1   1      590.37      589.14     14.34 o
   2   1   1     1872.23     1785.26     18.97 o
   3   1   1       10.53       11.54      1.54 o
   4   1   1     1849.63     1924.11     20.93 o
   5   1   1     1835.49     2023.08     22.89 o
   6   1   1      813.88      872.96     13.25 o
   7   1   1      149.20      152.86     10.02 o
   8   1   1        0.16        3.12      3.17 o
   9   1   1      150.86      126.37      5.34 o
  10   1   1        6.33        4.62      4.07 o
  11   1   1        6.07       -6.65      6.65 o
  12   1   1       16.98       26.56      8.59 o
 -13   2   1       28.06       30.53     15.42 o
 -12   2   1       34.29       50.78      8.21 o
 -11   2   1        4.04        7.17      6.00 o
 -10   2   1       11.94        8.03      3.91 o
  -9   2   1        7.86       13.02      3.85 o
  -8   2   1      662.91      570.89     10.00 o
  -7   2   1      875.83      853.35     11.88 o
  -6   2   1      450.90      506.55      8.33 o
  -5   2   1       89.85      108.06      5.40 o
  -4   2   1      686.99      706.65     10.64 o
  -3   2   1     1028.55     1000.61     10.80 o
  -2   2   1      107.25      115.94      1.74 o
  -1   2   1     2772.28     2647.28     28.97 o
   1   2   1      311.68      327.55      4.43 o
   2   2   1      534.53      502.78      6.21 o
   3   2   1      646.93      650.68      8.06 o
   4   2   1       96.50      101.75      2.62 o
   5   2   1       62.51       78.19      2.89 o
   6   2   1        0.28       -0.84      2.37 o
   7   2   1      104.43       95.67      3.97 o
   8   2   1        1.49        5.13      3.85 o
   9   2   1      143.22      130.72      5.87 o
  10   2   1      126.01      127.71      9.87 o
  11   2   1      143.53      155.42      8.95 o
  12   2   1      112.08      116.26     10.38 o
 -13   3   1       41.40       45.02     20.04 o
 -12   3   1      256.89      279.05     12.86 o
 -11   3   1        0.00        3.19      6.62 o
 -10   3   1       83.75       72.23      5.83 o
  -9   3   1        5.81        5.69      4.78 o
  -8   3   1        0.52        3.01      3.24 o
  -7   3   1      127.69      123.65      5.40 o
  -6   3   1      896.64     1002.68     14.49 o
  -5   3   1       81.45       70.94      3.24 o
  -4   3   1       97.40      101.01      4.32 o
  -3   3   1     1773.04     1800.53     17.64 o
  -2   3   1     1697.82     1700.04     17.99 o
  -1   3   1     2774.84     2573.03     34.82 o
   0   3   1     2173.76     2100.18     22.35 o
   1   3   1     8720.52     8338.91     86.00 o
   2   3   1     6361.16     6239.46     61.82 o
   3   3   1      493.10      496.15      6.06 o
   4   3   1      135.25      160.60      4.16 o
   5   3   1      611.25      639.79      8.93 o
   6   3   1       20.56        8.68      6.32 o
   7   3   1       28.79       26.90      3.85 o
   8   3   1        1.75        1.66      3.55 o
   9   3   1       32.06       32.54      4.66 o
  10   3   1       42.74       35.81      4.47 o
  11   3   1      130.15      137.07      8.26 o
  12   3   1        4.83       -5.88      8.38 o
  13   3   1       18.76      -17.27     19.73 o
 -13   4   1      465.25      431.99     32.38 o
 -12   4   1      268.29      284.72     15.42 o
 -11   4   1        0.34        5.75      6.90 o
 -10   4   1       17.17       17.12      4.94 o
  -9   4   1      315.76      306.57     14.18 o
  -8   4   1       73.58       70.53      5.09 o
  -7   4   1       12.70       20.16      3.24 o
  -6   4   1       93.95      112.28      3.37 o
  -5   4   1       13.31       12.21      2.00 o
  -4   4   1       55.38       40.17      1.85 o
  -3   4   1      327.92      308.65      3.91 o
  -2   4   1        2.60        6.79      0.93 o
  -1   4   1     2612.29     2383.86     29.19 o
   0   4   1    11953.89    11370.06    163.27 o
   1   4   1    51719.56    49454.59    783.61 o
   2   4   1     5131.42     5180.98     50.26 o
   3   4   1        8.97       12.59      1.18 o
   4   4   1      145.84      180.86      3.25 o
   5   4   1       25.25       19.53      1.84 o
   6   4   1       26.17       28.11      2.74 o
   7   4   1        0.20        0.31      2.57 o
   8   4   1        0.41        2.58      3.41 o
   9   4   1        3.30        4.26      3.63 o
  10   4   1        6.23        1.71      7.86 o
  11   4   1       28.42       25.77      8.79 o
  12   4   1        1.95        5.69     10.37 o
  13   4   1        6.10      -14.80     16.96 o
 -13   5   1       90.19       46.56     16.96 o
 -12   5   1       56.99       54.85      9.88 o
 -11   5   1      211.39      227.33     18.50 o
 -10   5   1       62.99       62.96      5.13 o
  -9   5   1      996.41      953.25     17.11 o
  -8   5   1      166.88      142.24      8.63 o
  -7   5   1        0.05        0.36      4.32 o
  -6   5   1       54.17       49.35      2.67 o
  -5   5   1      276.26      296.89      5.70 o
  -4   5   1        0.63        0.62      1.09 o
  -3   5   1       68.49       73.71      1.70 o
  -2   5   1     5807.78     5899.60     91.42 o
  -1   5   1      475.93      461.45      6.53 o
   0   5   1     1902.76     1983.67     22.63 o
   1   5   1    21372.27    21566.76    351.89 o
   2   5   1      513.04      479.10      5.75 o
   3   5   1     1202.15     1386.29     15.58 o
   4   5   1       10.42        4.16      1.39 o
   5   5   1      670.61      713.36     10.27 o
   6   5   1       95.48       74.63      3.18 o
   7   5   1       42.50       34.70      2.89 o
   8   5   1        4.41       -0.30      3.47 o
   9   5   1       10.19       10.41      5.09 o
  10   5   1       39.17       39.49      6.59 o
  11   5   1       52.88       58.79      6.95 o
  12   5   1        1.66        3.58      7.48 o
  13   5   1        0.82       -2.16     20.04 o
 -12   6   1       18.83       -1.47     14.49 o
 -11   6   1       29.39       46.49     10.79 o
 -10   6   1        3.25        1.61      4.56 o
  -9   6   1       65.88       75.45     19.12 o
  -8   6   1       55.86       49.36      3.92 o
  -7   6   1      135.68      100.46      4.16 o
  -6   6   1       39.28       30.59      2.44 o
  -5   6   1      141.82      160.94      3.37 o
  -4   6   1      123.27      148.52      2.62 o
  -3   6   1     1012.41     1104.04     13.88 o
  -2   6   1     1462.31     1487.34     51.34 o
  -1   6   1     1197.72     1177.52     15.68 o
   0   6   1     2725.82     2872.56     32.77 o
   1   6   1     3621.79     3830.89     40.95 o
   2   6   1      446.08      528.58      6.65 o
   3   6   1        1.53        4.88      1.18 o
   4   6   1       45.25       58.28      2.18 o
   5   6   1      273.52      264.54      5.70 o
   6   6   1      286.54      297.61      6.05 o
   7   6   1      387.29      366.64     17.27 o
   8   6   1        0.00        1.07      3.85 o
   9   6   1        7.97        5.24      5.55 o
  10   6   1        7.79        6.28      5.66 o
  11   6   1        0.16        1.43     10.18 o
  12   6   1       10.47       12.13      8.17 o
 -12   7   1       37.65       51.38     10.02 o
 -11   7   1        2.27       -5.53      6.25 o
 -10   7   1       44.36       46.95      6.33 o
  -9   7   1        0.01       -1.91      4.64 o
  -8   7   1       67.42       53.20      8.94 o
  -7   7   1      768.09      709.36     11.74 o
  -6   7   1      408.34      387.60     13.57 o
  -5   7   1      312.75      324.97      5.66 o
  -4   7   1       39.50       33.26      1.62 o
  -3   7   1     2197.93     2496.82     40.24 o
  -2   7   1     1928.93     2076.86     25.55 o
  -1   7   1      572.77      554.26     17.42 o
   0   7   1       31.26       36.17      1.62 o
   1   7   1     6669.48     7037.78     73.12 o
   2   7   1     5038.92     5519.51     58.30 o
   3   7   1      519.32      525.04      6.87 o
   4   7   1       61.16       58.84      2.06 o
   5   7   1      172.49      153.37      4.32 o
   6   7   1      152.09      175.86      8.02 o
   7   7   1        2.50        6.94      2.72 o
   8   7   1        5.53       -1.70      6.17 o
   9   7   1      202.06      202.54     14.80 o
  10   7   1      256.71      265.98     10.54 o
  11   7   1       14.07       19.86      8.48 o
  12   7   1       18.15        5.04     13.10 o
 -12   8   1      106.17      110.55     14.03 o
 -11   8   1       35.30       48.24      8.16 o
 -10   8   1       11.83       14.30      4.44 o
  -9   8   1        8.27       12.95      5.39 o
  -8   8   1      217.28      239.60      7.95 o
  -7   8   1       19.53       19.16      2.89 o
  -6   8   1      109.23       97.79      3.70 o
  -5   8   1       10.89       10.70      3.08 o
  -4   8   1      247.80      262.17     14.18 o
  -3   8   1     1188.64     1331.58     14.73 o
  -2   8   1       39.78       49.78      2.47 o
  -1   8   1      440.69      412.52      5.92 o
   0   8   1      558.12      583.72      7.41 o
   1   8   1     1756.40     1951.73     21.97 o
   2   8   1       19.77       23.18      2.93 o
   3   8   1      536.04      599.50      7.55 o
   4   8   1        4.08        7.89      1.74 o
   5   8   1       56.71       46.03      2.74 o
   6   8   1      191.00      186.85      5.02 o
   7   8   1       31.09       28.11      5.86 o
   8   8   1        7.83        4.10      4.07 o
   9   8   1        3.65        6.70      6.65 o
  10   8   1      124.16      119.85     22.82 o
  11   8   1        0.14       -6.18      8.34 o
  12   8   1        0.11       16.60     14.80 o
 -12   9   1       93.70       79.87     16.65 o
 -11   9   1      147.96      142.19      9.92 o
 -10   9   1        4.36        6.53      9.10 o
  -9   9   1       53.47       50.57      7.29 o
  -8   9   1       56.13       54.12      6.94 o
  -7   9   1      234.84      214.10     11.10 o
  -6   9   1      224.80      216.34     16.96 o
  -5   9   1        0.06       -2.47      2.47 o
  -4   9   1      178.50      184.26      9.10 o
  -3   9   1      218.28      206.25      3.41 o
  -2   9   1      272.30      325.24      5.56 o
  -1   9   1        2.70        3.39      1.07 o
   0   9   1      890.94      903.01     12.08 o
   1   9   1     1060.43     1175.63     14.13 o
   2   9   1     9347.15    10224.54    111.48 o
   3   9   1     2676.30     2815.18     29.97 o
   4   9   1        2.12        0.54      1.84 o
   5   9   1       24.84       15.94      2.44 o
   6   9   1      481.67      460.06      9.09 o
   7   9   1      160.04      135.94     12.64 o
   8   9   1       38.14       39.55      5.98 o
   9   9   1       27.61       45.33      7.48 o
  10   9   1        0.03       15.62     18.50 o
  11   9   1       11.93        0.95      9.87 o
  12   9   1       16.11       -0.62     14.49 o
 -12  10   1       51.01       57.04     15.42 o
 -11  10   1       31.21       32.74      7.85 o
 -10  10   1       13.41       14.19      8.23 o
  -9  10   1       31.81       43.30     13.10 o
  -8  10   1        3.68        1.66      5.06 o
  -7  10   1        3.64        2.38      4.93 o
  -6  10   1       70.69       68.76      3.13 o
  -5  10   1        3.78        3.98      1.25 o
  -4  10   1        0.22        4.26      3.85 o
  -3  10   1        0.00        5.14      4.78 o
  -2  10   1      179.66      225.16      4.36 o
  -1  10   1      314.85      307.73      5.40 o
   0  10   1      301.05      325.35      5.53 o
   1  10   1      219.86      225.78      3.91 o
   2  10   1     9394.25     9995.47    244.83 o
   3  10   1      190.96      225.30      4.37 o
   4  10   1      203.74      228.35      4.80 o
   5  10   1      339.79      352.81      7.41 o
   6  10   1      246.75      223.87      5.85 o
   7  10   1       50.83       45.20      4.74 o
   8  10   1       42.39       49.15      8.63 o
   9  10   1      120.64      155.45     18.04 o
  10  10   1        1.79       17.19     10.33 o
  11  10   1       19.11        1.91     12.42 o
  12  10   1       36.20       65.99     23.13 o
 -12  11   1       75.74       86.34     28.06 o
 -11  11   1       13.53       10.58     15.88 o
 -10  11   1      405.31      431.26     18.50 o
  -9  11   1       28.54       31.85      9.56 o
  -8  11   1       24.11       21.70      6.46 o
  -7  11   1      409.50      398.23     11.55 o
  -6  11   1       38.25       33.17      2.06 o
  -5  11   1       31.84       24.90      3.70 o
  -4  11   1      250.98      276.15      4.96 o
  -3  11   1     1063.64     1167.14     16.19 o
  -2  11   1      206.83      231.44      7.09 o
  -1  11   1       64.80       76.87      2.33 o
   0  11   1       57.67       56.85      2.31 o
   1  11   1       14.73        8.03      1.31 o
   2  11   1     4461.30     4952.34     56.98 o
   3  11   1     1304.35     1405.83     17.50 o
   4  11   1       20.08       25.85      3.08 o
   5  11   1      334.98      364.70      7.59 o
   6  11   1      959.15      911.05     14.87 o
   7  11   1       45.96       53.26      6.16 o
   8  11   1        8.47        4.73      6.44 o
   9  11   1       17.26        7.78      7.11 o
  10  11   1      115.40      124.46     10.14 o
  11  11   1      111.47      100.95     14.89 o
  12  11   1        0.02      -13.26     13.26 o
 -12  12   1       12.67       63.21     20.97 o
 -11  12   1       43.96       12.90      9.55 o
 -10  12   1        0.19        0.11      7.64 o
  -9  12   1      201.38      246.23     22.66 o
  -8  12   1       41.30       44.79      7.40 o
  -7  12   1      249.27      265.49     10.78 o
  -6  12   1       62.29       52.35      6.01 o
  -5  12   1        8.69       12.62      2.47 o
  -4  12   1       45.83       47.44      2.31 o
  -3  12   1        3.82        6.04      1.18 o
  -2  12   1     1696.90     1821.13     26.21 o
  -1  12   1      460.45      489.45      7.47 o
   0  12   1        0.80        0.93      3.08 o
   1  12   1      236.36      239.03      4.34 o
   2  12   1       22.80       17.69      2.78 o
   3  12   1       29.64       17.61      3.55 o
   4  12   1      944.03      949.44     16.34 o
   5  12   1     1704.89     1770.46     25.33 o
   6  12   1       38.80       42.01      3.92 o
   7  12   1        0.97       -0.59     11.41 o
   8  12   1      194.56      212.62     10.44 o
   9  12   1       41.54       36.19      8.59 o
  10  12   1       30.87        6.51     10.88 o
  11  12   1      133.57      107.14     13.69 o
 -11  13   1        6.92        8.04     24.36 o
 -10  13   1        1.23       -0.01     11.70 o
  -9  13   1      240.68      266.97     40.55 o
  -8  13   1       12.14       24.56      6.74 o
  -7  13   1       19.27       19.68      6.01 o
  -6  13   1      150.48      138.84      7.71 o
  -5  13   1        5.83        3.72      1.31 o
  -4  13   1        0.18        1.85      1.09 o
  -3  13   1       27.18       28.46      1.62 o
  -2  13   1      871.02      970.52     12.67 o
  -1  13   1        5.08        1.99      2.47 o
   0  13   1       83.88      104.26      3.25 o
   1  13   1       31.10       28.77      2.06 o
   2  13   1       35.50       32.42      2.40 o
   3  13   1      540.87      518.86      8.59 o
   4  13   1     1701.88     1778.96     25.28 o
   5  13   1       25.73       18.52      2.94 o
   6  13   1       27.93       22.29      4.20 o
   7  13   1       44.10       43.11      5.30 o
   8  13   1       48.24       45.32     12.64 o
   9  13   1      152.57      178.79     12.42 o
  10  13   1      258.40      301.50     18.88 o
  11  13   1      307.49      285.08     53.19 o
 -11  14   1        0.01       -1.85     12.44 o
 -10  14   1      127.15      101.51     14.08 o
  -9  14   1        0.10       15.88      8.58 o
  -8  14   1       18.20       19.66      9.87 o
  -7  14   1      112.88      111.47     17.42 o
  -6  14   1        0.91       -0.93      1.53 o
  -5  14   1      299.01      294.83      6.34 o
  -4  14   1       46.87       46.40      4.16 o
  -3  14   1       15.01       15.95      3.70 o
  -2  14   1      100.25      107.01      3.03 o
  -1  14   1     1039.39     1082.55     14.15 o
   0  14   1        3.10        0.38      3.08 o
   1  14   1       24.38       22.73      2.47 o
   2  14   1       36.15       29.09      2.28 o
   3  14   1      181.07      201.97      5.04 o
   4  14   1      179.96      192.68      7.09 o
   5  14   1      342.69      315.31     10.33 o
   6  14   1       81.39       71.13      7.93 o
   7  14   1      182.49      190.08      8.71 o
   8  14   1       65.65       62.99      9.52 o
   9  14   1      125.46      119.70     13.75 o
  10  14   1       34.12       55.21     12.57 o
  11  14   1        9.73        7.09     12.64 o
 -10  15   1       27.86       16.98     14.62 o
  -9  15   1       15.63       10.17     10.58 o
  -8  15   1        3.56        1.44      9.01 o
  -7  15   1       15.26       12.72      8.15 o
  -6  15   1      147.74      122.49     10.14 o
  -5  15   1       52.03       45.49      6.53 o
  -4  15   1      103.09       90.80      3.70 o
  -3  15   1      298.12      286.40      6.21 o
  -2  15   1        0.29        0.83      2.93 o
  -1  15   1       36.56       43.70      2.62 o
   0  15   1       58.21       47.60      6.63 o
   1  15   1      478.27      481.61      7.86 o
   2  15   1        0.16       -1.80      1.84 o
   3  15   1      286.61      298.34      5.89 o
   4  15   1      258.11      248.74      6.67 o
   5  15   1        1.35        2.09      5.82 o
   6  15   1       62.11       61.03      8.61 o
   7  15   1        5.26       -3.11      9.40 o
   8  15   1      665.13      782.37     26.97 o
   9  15   1      124.99      149.20     14.79 o
  10  15   1       17.76       13.80     17.88 o
 -10  16   1        0.72      -14.02     20.66 o
  -9  16   1        0.34      -10.59     10.59 o
  -8  16   1      116.57      115.14     14.26 o
  -7  16   1       42.25       27.00      9.56 o
  -6  16   1        1.98        4.83     10.33 o
  -5  16   1        2.01       -1.41      9.40 o
  -4  16   1       20.05       20.09      2.78 o
  -3  16   1      247.45      242.18      6.19 o
  -2  16   1       14.93       10.57      1.74 o
  -1  16   1       27.14       28.87      5.40 o
   0  16   1       40.49       41.98      2.79 o
   1  16   1      144.29      159.94      3.99 o
   2  16   1       53.40       45.64      2.72 o
   3  16   1      120.78      127.34      4.21 o
   4  16   1      755.58      751.26     16.37 o
   5  16   1      243.22      207.03     10.80 o
   6  16   1       35.26       21.97      7.33 o
   7  16   1       22.45       21.56     10.37 o
   8  16   1        8.35       21.94     13.25 o
   9  16   1       13.00       12.03     12.26 o
  10  16   1      105.06      122.76     24.36 o
 -10  17   1       50.10       33.61     16.96 o
  -9  17   1       44.56       44.17     14.65 o
  -8  17   1       76.76       73.73     12.60 o
  -7  17   1      111.24       92.91     10.88 o
  -6  17   1       13.72        8.40      8.34 o
  -5  17   1        7.59        1.80      6.87 o
  -4  17   1        1.48        3.36      2.41 o
  -3  17   1       13.08       11.47      4.16 o
  -2  17   1      112.12      108.36      4.14 o
  -1  17   1       20.71       13.95      2.93 o
   0  17   1       65.66       56.65      3.37 o
   1  17   1        3.65        1.21      2.81 o
   2  17   1        2.34        2.31      3.05 o
   3  17   1       93.00      104.70      4.56 o
   4  17   1      137.87      127.24     22.66 o
   5  17   1     1051.59     1089.05     25.03 o
   6  17   1       45.36       55.18     19.27 o
   7  17   1      114.46      123.58     12.19 o
   8  17   1        2.22       -5.13      9.56 o
   9  17   1        0.35        9.18     11.21 o
  10  17   1        5.37       26.83     25.90 o
  -9  18   1       72.61       62.01     24.82 o
  -8  18   1        4.03       -1.26     10.51 o
  -7  18   1        0.44       -4.75     16.96 o
  -6  18   1       61.88       49.13      8.64 o
  -5  18   1        1.18       -4.98      7.64 o
  -4  18   1      165.83      158.53      5.84 o
  -3  18   1       40.03       50.61      7.55 o
  -2  18   1        2.03       -1.75      6.63 o
  -1  18   1      282.07      323.85      9.71 o
   0  18   1      194.87      194.78      6.31 o
   1  18   1       35.56       39.47      3.47 o
   2  18   1       86.40       82.44      4.25 o
   3  18   1      333.25      375.34     10.59 o
   4  18   1       89.07       79.75      9.25 o
   5  18   1        3.44       -2.76      4.34 o
   6  18   1        8.38       -3.92      9.71 o
   7  18   1       66.35       64.85     13.72 o
   8  18   1        8.30       13.20     10.72 o
   9  18   1      271.89      281.19     38.70 o
  -9  19   1        0.00      -15.18     26.83 o
  -8  19   1        3.03       -1.54     12.00 o
  -7  19   1       46.64       62.99     19.12 o
  -6  19   1       16.00       39.14     10.58 o
  -5  19   1        1.97       -4.12      9.10 o
  -4  19   1      204.93      222.25     12.25 o
  -3  19   1        0.68       -0.40      2.86 o
  -2  19   1        4.60        0.15      5.24 o
  -1  19   1        0.71        1.86      3.20 o
   0  19   1      170.90      186.19      6.01 o
   1  19   1      194.47      188.19      8.02 o
   2  19   1        0.00       -5.15      5.55 o
   3  19   1       10.04        9.86      4.28 o
   4  19   1       29.98       36.93     14.80 o
   5  19   1       87.57       75.83     12.18 o
   6  19   1      111.26       91.67     10.27 o
   7  19   1        0.47        0.85     11.41 o
   8  19   1       71.15       99.55     13.85 o
   9  19   1       22.25        3.08     15.42 o
  -9  20   1        3.37      -24.67     24.67 o
  -8  20   1      160.24      173.16     17.11 o
  -7  20   1       12.23        7.55     13.41 o
  -6  20   1       13.47        6.70      8.95 o
  -5  20   1        1.49       15.86      8.45 o
  -4  20   1      196.12      233.52     18.04 o
  -3  20   1      138.14      139.90      6.40 o
  -2  20   1        1.86        1.83      5.55 o
  -1  20   1        9.95       10.67      4.52 o
   0  20   1       13.07       23.57      4.30 o
   1  20   1       11.11       14.18      5.86 o
   2  20   1      398.80      376.41     25.90 o
   3  20   1      830.88      896.01     20.96 o
   4  20   1       25.19       17.00     10.64 o
   5  20   1      201.42      207.27     12.50 o
   6  20   1       20.48       25.60      9.70 o
   7  20   1        2.36       10.51     15.57 o
   8  20   1       35.59       15.22     14.03 o
   9  20   1        2.12       18.19     15.73 o
  -8  21   1        2.05        8.95     10.80 o
  -7  21   1       17.22       12.95     10.49 o
  -6  21   1       86.06      102.18     12.69 o
  -5  21   1        2.53        4.08      9.35 o
  -4  21   1       15.81       10.90      8.79 o
  -3  21   1       82.59       91.60     10.02 o
  -2  21   1      204.71      232.37      8.81 o
  -1  21   1        3.68       10.79      5.55 o
   0  21   1       36.97       43.17      5.24 o
   1  21   1       30.59       42.86      6.48 o
   2  21   1      195.21      198.88     10.18 o
   3  21   1      399.52      399.31     14.49 o
   4  21   1        0.23        0.25     18.04 o
   5  21   1       75.79       92.12     11.26 o
   6  21   1       45.00       17.90     10.33 o
   7  21   1       35.37       30.97     13.39 o
   8  21   1       60.51       37.62     16.65 o
  -8  22   1       25.78       31.14     16.03 o
  -7  22   1       13.81        5.77     28.83 o
  -6  22   1       23.56       29.32     11.55 o
  -5  22   1       18.08       19.46     10.27 o
  -4  22   1      148.50      148.32     13.10 o
  -3  22   1        2.47        0.93     13.57 o
  -2  22   1       19.68       13.88      4.93 o
  -1  22   1       34.88       41.01      7.40 o
   0  22   1        3.53        7.09      5.86 o
   1  22   1      181.42      202.89      9.87 o
   2  22   1      181.06      173.29     10.18 o
   3  22   1      480.49      478.55     16.96 o
   4  22   1       27.40       11.10     13.57 o
   5  22   1        5.28       12.03     11.41 o
   6  22   1      106.14      107.30     21.28 o
   7  22   1        4.93        4.01     16.34 o
  -6  23   1      113.46      178.22     21.58 o
  -5  23   1       53.80       64.14     12.64 o
  -4  23   1       42.50       54.58     15.42 o
  -3  23   1       27.73       30.83     13.26 o
  -2  23   1       76.99       71.54     10.18 o
  -1  23   1        3.92        1.23      6.17 o
   0  23   1        6.52       10.79      6.48 o
   1  23   1      386.56      368.78     15.42 o
   2  23   1       61.77       61.36      7.40 o
   3  23   1       21.05       22.82     12.33 o
   4  23   1        6.20        9.25     15.11 o
   5  23   1      211.42      182.54     22.51 o
   6  23   1       10.54       26.83     13.26 o
  -4  24   1        1.45       -5.86     11.10 o
  -3  24   1      118.40      112.55     18.19 o
  -2  24   1        7.81        8.33     12.95 o
  -1  24   1       13.20        2.78      5.55 o
   0  24   1      119.39      106.69      8.33 o
   1  24   1       49.42       56.12      8.02 o
   2  24   1       55.17       63.52      8.63 o
   3  24   1       17.16       25.59     13.57 o
   4  24   1        0.53       -8.63     16.03 o
   5  24   1       36.82       31.76     16.34 o
  -5  25   1        6.18       -9.56     18.50 o
  -4  25   1        9.79       12.33     12.03 o
  -3  25   1       12.15       -0.93     15.11 o
  -2  25   1       55.90       77.39     15.11 o
  -1  25   1        7.55       13.57     15.11 o
   0  25   1      103.14      122.11      9.25 o
   1  25   1      134.32      139.99      8.63 o
   2  25   1       34.35       21.89     13.88 o
   3  25   1       12.42        7.09      9.56 o
   4  25   1        0.20       -9.25      9.25 o
   5  25   1       33.80       13.88     11.72 o
  -4  26   1        0.88       -5.86     11.41 o
  -3  26   1       64.60       52.73     16.34 o
  -2  26   1       31.98       25.90     15.73 o
  -1  26   1       45.81       38.54     14.80 o
   0  26   1       20.36       19.73     10.48 o
   1  26   1      106.22       73.39     15.73 o
   2  26   1      595.27      636.12     39.47 o
   3  26   1       12.86       -1.54      9.56 o
   4  26   1        0.04        0.31     10.79 o
  -3  27   1        1.50        2.78     12.33 o
  -2  27   1        1.08        2.16     12.64 o
  -1  27   1       70.47       52.42     11.10 o
   0  27   1       47.90       40.09     15.42 o
   1  27   1       23.30       34.53     16.34 o
   2  27   1      114.89      100.21     17.27 o
   3  27   1       33.03       31.45     15.11 o
  -2  28   1       67.59       32.99     12.64 o
  -1  28   1      157.64      131.66     20.04 o
 -12   0   2      410.84      528.51     22.20 o
 -10   0   2        5.51        7.71      5.24 o
  -8   0   2     1616.09     1419.94     26.52 o
  -6   0   2      128.99      130.12      4.63 o
  -4   0   2      183.49      189.63      4.32 o
  -2   0   2     3312.17     3015.63     40.39 o
   0   0   2        0.62        5.55      1.23 o
   2   0   2      459.05      393.45      7.40 o
   4   0   2        1.39       11.41      2.47 o
   6   0   2        7.24        6.78      4.01 o
   8   0   2      432.09      411.64     14.18 o
  10   0   2       15.35       12.64      5.86 o
  12   0   2      411.80      450.80     21.89 o
 -13   1   2       88.54      108.92     20.51 o
 -12   1   2       41.20       40.80     10.03 o
 -11   1   2       13.95       -3.10      8.33 o
 -10   1   2       16.03       16.62      4.25 o
  -9   1   2        1.79       -3.25      3.25 o
  -8   1   2      665.27      634.75     10.49 o
  -7   1   2      702.17      688.61      9.92 o
  -6   1   2       85.64       99.60      3.05 o
  -5   1   2     1927.96     2079.48     24.98 o
  -4   1   2      402.30      431.46      5.56 o
  -3   1   2      371.79      359.47      4.25 o
  -2   1   2      502.39      487.25      5.66 o
  -1   1   2     5916.17     5435.05     50.91 o
   0   1   2     1033.07      992.54     11.62 o
   1   1   2     4793.05     4689.79     45.13 o
   2   1   2      516.64      478.08      6.09 o
   3   1   2        9.30        8.82      1.70 o
   4   1   2       13.41       18.16      1.70 o
   5   1   2      392.94      444.70      7.74 o
   6   1   2      244.47      282.63      9.71 o
   7   1   2       10.85        6.86      4.07 o
   8   1   2      575.63      589.51     13.18 o
   9   1   2      189.15      179.11      6.94 o
  10   1   2        0.80       -3.48      4.44 o
  11   1   2      114.60      118.10      7.85 o
  12   1   2       34.43       41.09     10.40 o
 -13   2   2       43.35       47.48     11.92 o
 -12   2   2      119.98      142.51     24.05 o
 -11   2   2       37.72       38.37      7.68 o
 -10   2   2      286.21      243.20      8.81 o
  -9   2   2       27.38       35.81      3.69 o
  -8   2   2       35.57       23.74      3.16 o
  -7   2   2       22.47       24.10      4.63 o
  -6   2   2      161.28      142.78      3.70 o
  -5   2   2      260.79      291.65      4.56 o
  -4   2   2        0.11        2.16      1.70 o
  -3   2   2       60.28       56.61      1.40 o
  -2   2   2       42.16       47.93      1.25 o
  -1   2   2      869.67      868.10      9.66 o
   0   2   2     1647.37     1544.97     20.51 o
   1   2   2     8971.68     8699.79     90.37 o
   2   2   2       52.01       53.15      2.47 o
   3   2   2     1135.84     1230.90     14.50 o
   4   2   2     1591.68     1647.40     18.20 o
   5   2   2      128.56      108.47      9.10 o
   6   2   2     1999.36     2068.17     29.28 o
   7   2   2       46.87       36.38      3.64 o
   8   2   2      427.68      417.27      9.88 o
   9   2   2       23.00       19.56      4.13 o
  10   2   2      127.85      131.34      7.71 o
  11   2   2        4.18        0.25      5.92 o
  12   2   2        0.76       -3.46      9.66 o
 -13   3   2       34.80       35.46     17.58 o
 -12   3   2        7.91        1.03     19.12 o
 -11   3   2        3.45       -1.88      6.17 o
 -10   3   2       43.89       49.70      5.40 o
  -9   3   2       10.98        3.60      3.25 o
  -8   3   2      154.76      153.10      5.22 o
  -7   3   2      156.38      133.31     10.33 o
  -6   3   2      203.40      210.34      4.25 o
  -5   3   2     1583.83     1634.31     19.07 o
  -4   3   2      169.86      206.32      3.16 o
  -3   3   2     4707.93     4776.54     94.66 o
  -2   3   2        8.05       10.22      0.74 o
  -1   3   2     1367.80     1293.23     13.78 o
   0   3   2     1029.54     1009.94     13.88 o
   1   3   2     1896.21     1900.03     21.80 o
   2   3   2     1768.30     1794.40     20.15 o
   3   3   2       13.28       16.03      1.53 o
   4   3   2      153.83      161.29      3.27 o
   5   3   2      193.62      191.43      4.52 o
   6   3   2      322.97      291.10      7.86 o
   7   3   2      522.36      485.60      8.78 o
   8   3   2      183.92      182.68     10.48 o
   9   3   2       74.08       56.87      5.12 o
  10   3   2       26.95       27.72      5.67 o
  11   3   2       58.94       58.66      6.07 o
  12   3   2       49.12       64.14     18.50 o
 -13   4   2      248.90      229.72     23.74 o
 -12   4   2       17.70       17.86      7.48 o
 -11   4   2       81.43       81.22     13.57 o
 -10   4   2       47.69       44.41      6.00 o
  -9   4   2       18.27        5.91      3.69 o
  -8   4   2      494.54      459.50      9.05 o
  -7   4   2        9.66        1.94      2.31 o
  -6   4   2       54.43       48.90      6.63 o
  -5   4   2       62.72       65.39      2.18 o
  -4   4   2       82.79       96.21      1.96 o
  -3   4   2     2127.86     2231.65     34.69 o
  -2   4   2        6.30        7.25      0.44 o
  -1   4   2       97.55       90.22      1.85 o
   0   4   2     6904.62     6754.07     65.79 o
   1   4   2     1357.53     1284.10     30.68 o
   2   4   2     1754.01     1808.50     19.89 o
   3   4   2       19.14       18.50      1.48 o
   4   4   2      119.23      117.68      2.83 o
   5   4   2      904.61      840.15     12.29 o
   6   4   2       48.12       48.72      3.21 o
   7   4   2      226.77      270.21      6.52 o
   8   4   2       15.71       13.84      4.28 o
   9   4   2       29.81       23.61      4.21 o
  10   4   2       32.21       36.67      6.35 o
  11   4   2        1.93       -5.33      6.07 o
  12   4   2       20.40       11.84     11.72 o
 -13   5   2        3.99      -16.65     16.65 o
 -12   5   2        2.11        1.38      8.16 o
 -11   5   2       56.75       62.16      7.11 o
 -10   5   2        7.48       -0.09      8.79 o
  -9   5   2        0.00       -4.24      7.09 o
  -8   5   2       82.43       77.15      4.07 o
  -7   5   2     1285.88     1147.69     18.65 o
  -6   5   2       11.32       19.20      6.17 o
  -5   5   2      718.16      747.81      9.70 o
  -4   5   2      220.38      200.40      4.78 o
  -3   5   2      298.37      312.92      5.70 o
  -2   5   2       49.24       54.92      3.55 o
  -1   5   2     1573.27     1575.58     18.48 o
   0   5   2     3755.82     3725.01     40.01 o
   1   5   2      502.15      500.93      7.19 o
   2   5   2       44.67       32.67      3.08 o
   3   5   2     1277.97     1367.76     15.59 o
   4   5   2      166.82      164.17      4.63 o
   5   5   2        6.98        6.39      2.22 o
   6   5   2        0.56        2.54      5.70 o
   7   5   2     1073.54     1014.76     15.57 o
   8   5   2       36.57       49.39      6.94 o
   9   5   2        5.51        5.53      5.70 o
  10   5   2      344.35      380.64     51.65 o
  11   5   2        9.23       13.63     12.03 o
  12   5   2       56.87       70.24      7.72 o
 -12   6   2        0.67       -3.46      7.93 o
 -11   6   2       21.17       20.48      6.37 o
 -10   6   2        3.20        4.00      4.67 o
  -9   6   2      291.69      244.82      7.78 o
  -8   6   2        4.24        6.88      3.41 o
  -7   6   2      844.59      717.79     11.48 o
  -6   6   2     1028.89     1103.62     15.68 o
  -5   6   2       19.61       25.46      4.93 o
  -4   6   2        0.25        1.36      1.03 o
  -3   6   2       91.15      111.26      1.93 o
  -2   6   2       66.22       58.50      3.08 o
  -1   6   2      399.20      413.90      5.44 o
   0   6   2      233.01      236.94      4.03 o
   1   6   2        1.56       -0.31      1.85 o
   2   6   2       25.13       21.68      1.39 o
   3   6   2       16.15       24.85      1.53 o
   4   6   2       10.42       13.11      3.24 o
   5   6   2       12.24        8.48      2.38 o
   6   6   2      175.14      191.59      4.90 o
   7   6   2      993.39      927.15     14.51 o
   8   6   2       22.17       31.02      4.78 o
   9   6   2        0.01        4.34      4.48 o
  10   6   2      226.55      257.09     16.03 o
  11   6   2       88.57      106.57      8.77 o
  12   6   2       46.63       53.37     12.71 o
 -12   7   2        2.04       17.00     10.79 o
 -11   7   2      251.77      277.79     27.29 o
 -10   7   2       42.67       32.75      5.26 o
  -9   7   2      228.44      232.86      7.69 o
  -8   7   2       14.42        1.22      3.55 o
  -7   7   2      295.55      223.86      5.30 o
  -6   7   2       89.30      112.65      2.94 o
  -5   7   2      183.76      217.42      8.02 o
  -4   7   2     1012.36     1081.51     12.80 o
  -3   7   2     1198.67     1304.55     18.18 o
  -2   7   2        5.45        1.53      2.15 o
  -1   7   2       10.71       11.22      2.78 o
   0   7   2      205.26      232.84      3.91 o
   1   7   2     2605.03     2925.10     31.92 o
   2   7   2     1751.29     1929.71     23.42 o
   3   7   2      978.16     1094.94     12.86 o
   4   7   2        1.42        1.23      1.74 o
   5   7   2      406.74      374.70     11.56 o
   6   7   2      876.53      835.77     13.69 o
   7   7   2      267.12      238.38      6.52 o
   8   7   2       11.63       12.11      3.69 o
   9   7   2       25.88       32.40      6.89 o
  10   7   2       14.66       14.99      9.71 o
  11   7   2       11.25       21.09      7.74 o
  12   7   2       23.87       24.83     11.41 o
 -12   8   2       12.28       28.83     11.87 o
 -11   8   2      163.80      202.19     19.43 o
 -10   8   2      190.29      184.06      7.89 o
  -9   8   2        7.04       10.03      3.92 o
  -8   8   2        3.51       11.53      4.46 o
  -7   8   2      153.81      143.28      4.07 o
  -6   8   2      153.60      128.37      5.70 o
  -5   8   2       11.68       21.54      3.85 o
  -4   8   2      304.97      334.40      4.82 o
  -3   8   2        4.29        2.59      3.70 o
  -2   8   2      767.47      798.46      9.52 o
  -1   8   2      290.09      257.53      5.09 o
   0   8   2      490.54      499.83      7.30 o
   1   8   2      212.41      244.53      4.05 o
   2   8   2     1757.73     1937.93     23.22 o
   3   8   2      119.83      117.93      2.72 o
   4   8   2      108.44       95.46      5.09 o
   5   8   2     1223.69     1233.49     17.87 o
   6   8   2      999.69      957.50     15.32 o
   7   8   2      197.43      191.04      6.53 o
   8   8   2        4.36        1.64      4.93 o
   9   8   2       13.72        7.61      5.87 o
  10   8   2       18.61       22.63      8.16 o
  11   8   2      144.20      147.35     11.16 o
  12   8   2       12.89       -2.16     13.88 o
 -12   9   2      203.67      198.91     23.13 o
 -11   9   2      212.20      270.29     11.65 o
 -10   9   2       30.70       45.32      6.98 o
  -9   9   2      148.97      134.59      8.22 o
  -8   9   2       29.00       22.04      6.77 o
  -7   9   2      195.47      150.76      5.63 o
  -6   9   2       17.53       16.41      1.70 o
  -5   9   2       63.40       66.58      4.47 o
  -4   9   2      212.19      213.15      8.94 o
  -3   9   2      544.15      551.32     11.66 o
  -2   9   2      435.02      441.45      6.17 o
  -1   9   2       73.14       73.50      2.10 o
   0   9   2       13.60       14.80      1.53 o
   1   9   2       10.99       13.58      1.85 o
   2   9   2     6692.05     7397.46     78.36 o
   3   9   2      208.39      217.34      4.03 o
   4   9   2      303.97      285.57     10.02 o
   5   9   2      592.29      596.53     14.49 o
   6   9   2        0.99        0.93      2.57 o
   7   9   2      515.48      508.97     19.58 o
   8   9   2       56.94       51.06      6.48 o
   9   9   2      105.25      115.47     23.74 o
  10   9   2       25.07       19.15      8.07 o
  11   9   2       94.11      107.30     29.14 o
  12   9   2       64.93       74.00     23.74 o
 -12  10   2       33.15       26.52     12.64 o
 -11  10   2        6.38       -4.79      7.48 o
 -10  10   2       68.87       92.78      8.94 o
  -9  10   2       20.40       28.35      6.84 o
  -8  10   2      166.95      138.82      9.10 o
  -7  10   2       74.15       49.02      6.94 o
  -6  10   2     1267.36     1222.23     16.94 o
  -5  10   2       23.36       18.69      1.03 o
  -4  10   2       21.34       17.89      3.37 o
  -3  10   2       33.69       30.97      3.55 o
  -2  10   2        0.20        1.35      0.79 o
  -1  10   2      402.17      386.01      6.26 o
   0  10   2       33.08       39.71      1.84 o
   1  10   2        0.35        2.60      1.25 o
   2  10   2     1310.09     1484.74     18.85 o
   3  10   2      276.74      304.87     15.42 o
   4  10   2        4.35        6.78      2.22 o
   5  10   2       80.47       73.58      3.27 o
   6  10   2        0.67        6.38      3.18 o
   7  10   2        0.97       -3.59      3.59 o
   8  10   2      138.26      141.80     17.73 o
   9  10   2       96.15      125.13     10.18 o
  10  10   2        4.19       10.79      9.46 o
  11  10   2       58.48       55.70     21.74 o
  12  10   2       57.62       87.88     16.96 o
 -12  11   2       12.42      -14.80     17.58 o
 -11  11   2       47.92       44.50      8.71 o
 -10  11   2       88.75       67.59      7.30 o
  -9  11   2       28.32       31.41      6.82 o
  -8  11   2       46.94       57.17      7.10 o
  -7  11   2       78.30       71.75      6.44 o
  -6  11   2       71.69       47.47      1.54 o
  -5  11   2       16.14       16.54      5.86 o
  -4  11   2     1007.03      998.99     21.34 o
  -3  11   2       45.07       44.07      3.81 o
  -2  11   2      576.32      602.98      7.92 o
  -1  11   2       50.95       56.88      4.78 o
   0  11   2     1771.63     1823.47     21.26 o
   1  11   2       36.68       28.39      2.16 o
   2  11   2      451.97      525.73      9.10 o
   3  11   2     1205.90     1371.83     20.34 o
   4  11   2      201.98      214.08      5.99 o
   5  11   2      383.33      353.49      7.41 o
   6  11   2      222.43      184.69      6.43 o
   7  11   2      161.54      149.45      6.19 o
   8  11   2        8.34       10.37      7.71 o
   9  11   2       54.47       56.36     11.25 o
  10  11   2      553.12      591.94     24.23 o
  11  11   2      176.93      192.85     16.74 o
 -12  12   2       20.25       49.03     24.98 o
 -11  12   2      299.68      300.73     33.30 o
 -10  12   2       35.12       31.69      7.40 o
  -9  12   2      168.54      183.17     14.18 o
  -8  12   2       43.61       57.86      7.16 o
  -7  12   2       35.20       32.16      5.18 o
  -6  12   2      176.12      149.31      7.42 o
  -5  12   2      166.44      150.20      9.48 o
  -4  12   2      180.95      168.89      7.16 o
  -3  12   2       31.29       25.48      0.74 o
  -2  12   2      910.76     1022.98     28.37 o
  -1  12   2       42.30       40.29      1.99 o
   0  12   2      244.45      269.56     11.41 o
   1  12   2      124.48      136.89      3.16 o
   2  12   2     1258.38     1355.04     18.10 o
   3  12   2       73.10       78.54      5.70 o
   4  12   2       87.80       98.95      8.33 o
   5  12   2      318.05      270.27      6.22 o
   6  12   2        0.00        2.15      3.33 o
   7  12   2        6.75        8.02      8.48 o
   8  12   2        0.40       -6.72      6.72 o
   9  12   2        3.29        0.27      9.63 o
  10  12   2      112.46      138.55     13.84 o
  11  12   2        6.49        0.14     12.72 o
 -11  13   2       90.29       93.70     18.35 o
 -10  13   2      287.19      314.77     12.28 o
  -9  13   2       11.52       11.61     13.57 o
  -8  13   2        0.89       12.23      6.80 o
  -7  13   2        0.97        4.22      5.89 o
  -6  13   2      380.96      380.39     15.53 o
  -5  13   2        0.29        1.53      5.00 o
  -4  13   2       38.92       26.78      4.58 o
  -3  13   2       30.91       28.56      1.09 o
  -2  13   2       46.28       44.29      3.55 o
  -1  13   2      270.22      288.49      6.32 o
   0  13   2      583.70      634.93      9.64 o
   1  13   2      631.76      711.81     18.04 o
   2  13   2      649.81      761.28     11.43 o
   3  13   2      183.73      192.10     11.72 o
   4  13   2     1638.40     1694.33     26.81 o
   5  13   2      225.60      212.40      7.88 o
   6  13   2        3.34        5.41      4.33 o
   7  13   2      191.21      168.92      8.10 o
   8  13   2       88.35       72.37     11.00 o
   9  13   2        7.44       11.49     21.12 o
  10  13   2       25.41       35.12     13.38 o
  11  13   2       10.85       11.57     12.57 o
 -11  14   2        8.42       16.03     17.27 o
 -10  14   2      336.21      320.86     20.06 o
  -9  14   2        7.70       19.64      8.46 o
  -8  14   2       72.31       80.51      8.12 o
  -7  14   2       50.06       43.23      8.94 o
  -6  14   2       26.67       28.23      7.24 o
  -5  14   2       37.18       37.72      6.94 o
  -4  14   2       65.16       58.86     10.02 o
  -3  14   2       73.32       70.79      1.74 o
  -2  14   2      199.07      182.58      4.25 o
  -1  14   2      219.96      230.80      4.52 o
   0  14   2       96.74      102.47      4.63 o
   1  14   2      148.07      148.64      6.63 o
   2  14   2      115.49      113.68      4.16 o
   3  14   2     4017.08     4419.49     53.18 o
   4  14   2      165.23      161.18      5.34 o
   5  14   2        0.13       -2.88      8.48 o
   6  14   2       11.07       28.47     16.19 o
   7  14   2       36.11       29.35      6.94 o
   8  14   2       11.56       14.34      9.23 o
   9  14   2       27.17       36.91     10.88 o
  10  14   2       85.46       89.23     12.69 o
 -11  15   2      115.93       91.27     16.65 o
 -10  15   2        8.57       -4.78     11.85 o
  -9  15   2       17.63       37.98     12.03 o
  -8  15   2       19.27       17.91     10.30 o
  -7  15   2        0.75       -6.65      7.26 o
  -6  15   2       54.67       61.35     10.64 o
  -5  15   2       17.98       13.86      8.33 o
  -4  15   2       21.81       22.94     11.25 o
  -3  15   2      141.06      162.29      3.16 o
  -2  15   2       24.10       19.77      2.28 o
  -1  15   2       25.60       26.76      3.85 o
   0  15   2       46.78       42.97      2.67 o
   1  15   2       20.94       19.59      2.15 o
   2  15   2      317.14      323.24      7.71 o
   3  15   2     4060.29     4438.31     56.32 o
   4  15   2      400.41      444.56     12.03 o
   5  15   2      352.27      352.44     15.57 o
   6  15   2       15.44       34.60     10.02 o
   7  15   2       21.47       29.28      9.17 o
   8  15   2        1.16       -0.33     13.88 o
   9  15   2      120.00      132.81     14.81 o
  10  15   2        0.74       15.23     13.33 o
 -10  16   2      211.33      181.90     18.63 o
  -9  16   2      189.87      186.49     22.82 o
  -8  16   2      279.58      340.09     19.58 o
  -7  16   2       76.87       77.92     11.10 o
  -6  16   2       43.58       47.34      7.75 o
  -5  16   2       22.65       28.66      9.71 o
  -4  16   2        6.61        7.62      6.09 o
  -3  16   2        3.91        3.91      1.31 o
  -2  16   2      120.08      116.62      3.81 o
  -1  16   2      209.13      220.00      5.08 o
   0  16   2      386.42      379.40      7.40 o
   1  16   2       65.24       59.45      2.83 o
   2  16   2        8.34       11.57      2.18 o
   3  16   2      178.70      178.55      6.70 o
   4  16   2     1365.32     1313.21     27.64 o
   5  16   2      161.23      153.99     11.55 o
   6  16   2      224.08      188.47     11.93 o
   7  16   2        3.37        7.24      7.50 o
   8  16   2        2.06       16.65     11.12 o
   9  16   2      100.36      102.29     13.52 o
  10  16   2       24.11       27.19     11.53 o
 -10  17   2        2.07       -8.57     13.91 o
  -9  17   2        6.56       16.60     11.46 o
  -8  17   2        0.11       -4.73     10.27 o
  -7  17   2       17.03        2.14      9.04 o
  -6  17   2        0.66       10.98      6.63 o
  -5  17   2       24.00       25.48      8.17 o
  -4  17   2      120.45      125.09     20.81 o
  -3  17   2       14.07       16.36      4.01 o
  -2  17   2       58.74       50.29      4.47 o
  -1  17   2      686.55      695.06     12.15 o
   0  17   2       41.80       34.23      3.55 o
   1  17   2       55.68       76.65      4.34 o
   2  17   2      496.66      508.85     10.79 o
   3  17   2       51.40       49.10      3.92 o
   4  17   2     1452.93     1532.24     38.34 o
   5  17   2      122.95      120.32     10.14 o
   6  17   2       28.42       20.04     23.59 o
   7  17   2        3.37        1.20      9.32 o
   8  17   2       88.70      101.79     12.13 o
   9  17   2        7.54      -10.92     13.16 o
  10  17   2       20.32       37.62     24.98 o
  -9  18   2       40.13       53.46     12.20 o
  -8  18   2       11.16       14.60     10.93 o
  -7  18   2       12.98       20.25      9.97 o
  -6  18   2        0.63       14.80      9.25 o
  -5  18   2       37.74       42.32      8.50 o
  -4  18   2        0.90        6.73      6.39 o
  -3  18   2       17.68       13.44      3.55 o
  -2  18   2        0.02        0.51      3.20 o
  -1  18   2       31.73       35.04      5.09 o
   0  18   2       31.68       26.15      3.11 o
   1  18   2        4.61        1.16      4.93 o
   2  18   2      879.08      907.79     17.54 o
   3  18   2       35.72       42.52      4.73 o
   4  18   2      314.70      282.80      9.98 o
   5  18   2      178.95      165.14     10.96 o
   6  18   2       13.05        9.53      8.63 o
   7  18   2       93.60      115.03     18.65 o
   8  18   2       30.43        8.94     18.35 o
   9  18   2       12.45       20.42     24.36 o
  -9  19   2       15.93       14.61     11.41 o
  -8  19   2        1.80        4.98     12.00 o
  -7  19   2        0.11        5.10     11.41 o
  -6  19   2       42.21       27.82      9.28 o
  -5  19   2      158.41      192.57     12.16 o
  -4  19   2       58.12       53.09      9.03 o
  -3  19   2        9.68        5.53      2.61 o
  -2  19   2       10.84       14.21      3.77 o
  -1  19   2       61.45       46.22      5.35 o
   0  19   2       68.93       81.32      5.33 o
   1  19   2       34.91       25.18      3.85 o
   2  19   2       22.98       29.78      7.40 o
   3  19   2      234.11      220.17      8.74 o
   4  19   2      765.61      771.42     19.61 o
   5  19   2       15.21       10.57      4.78 o
   6  19   2       24.20       -0.21      9.17 o
   7  19   2      185.24      201.86     18.50 o
   8  19   2       34.73       23.36     12.44 o
   9  19   2        2.27       11.41     17.88 o
  -9  20   2        0.00       -7.09     27.44 o
  -8  20   2       72.36       74.13     16.19 o
  -7  20   2      104.82      111.25     13.69 o
  -6  20   2       31.14       21.87     13.72 o
  -5  20   2       10.86       15.28     11.01 o
  -4  20   2        4.61        1.74      7.50 o
  -3  20   2       90.22       92.05      8.81 o
  -2  20   2        4.08        8.00      6.63 o
  -1  20   2      130.04      117.75      5.94 o
   0  20   2       29.81       27.02      4.63 o
   1  20   2       84.42       80.79      7.09 o
   2  20   2        6.72        0.74      4.89 o
   3  20   2       76.98       75.41      9.87 o
   4  20   2      248.31      234.72      9.99 o
   5  20   2      337.02      342.56     13.26 o
   6  20   2       47.57       38.25      9.46 o
   7  20   2       17.13       20.38     12.32 o
   8  20   2      174.47      157.76     16.78 o
   9  20   2       37.07       22.51     17.58 o
  -8  21   2        0.87        2.78     13.88 o
  -7  21   2      166.02      161.41     15.48 o
  -6  21   2        8.05       16.91     25.75 o
  -5  21   2       54.97       47.88      9.55 o
  -4  21   2        2.96        4.66      6.53 o
  -3  21   2        5.54       18.16      7.63 o
  -2  21   2       27.21       17.11     10.64 o
  -1  21   2      104.18      100.28      7.71 o
   0  21   2        8.85       15.11      6.17 o
   1  21   2      114.93      147.08      9.25 o
   2  21   2       61.68       59.82      8.02 o
   3  21   2      169.81      150.47      8.63 o
   4  21   2       82.11       79.86      7.40 o
   5  21   2       13.52       -4.55      8.33 o
   6  21   2       12.13        1.37      9.41 o
   7  21   2      525.26      515.87     39.47 o
   8  21   2       58.75       78.01     20.35 o
  -8  22   2       10.54        1.54     21.89 o
  -7  22   2       25.35       36.57     13.57 o
  -6  22   2        1.24        4.68     14.65 o
  -5  22   2        5.10       -0.95     11.56 o
  -4  22   2       65.77       59.12     10.33 o
  -3  22   2      131.40      140.35     15.88 o
  -2  22   2      194.78      190.87     17.58 o
  -1  22   2       11.65       20.04      6.17 o
   0  22   2      333.84      341.96     13.26 o
   1  22   2       24.74       24.05      7.40 o
   2  22   2        4.98        9.25      5.55 o
   3  22   2      337.01      358.61     14.18 o
   4  22   2      168.35      181.92     10.48 o
   5  22   2       60.38       56.74     18.19 o
   6  22   2       59.62       28.68     11.72 o
  -7  23   2       12.60       19.12     15.11 o
  -6  23   2        4.89       -1.03     10.78 o
  -5  23   2        1.47      -13.88     16.03 o
  -4  23   2        1.75       -2.47     11.72 o
  -3  23   2        1.24        0.93      9.25 o
  -2  23   2       14.04       14.18     13.26 o
  -1  23   2        0.00       -5.24      6.78 o
   0  23   2       85.66       97.75      8.33 o
   1  23   2        0.89       -2.78      5.55 o
   2  23   2      112.36      120.56      8.94 o
   3  23   2       70.20       68.14      8.33 o
   4  23   2       12.88       27.44     15.11 o
   5  23   2      128.87      122.11     20.66 o
   6  23   2       66.62       57.97     17.58 o
  -5  24   2       17.37        9.87     15.73 o
  -4  24   2        6.42       20.35     12.03 o
  -3  24   2      366.52      379.27     23.13 o
  -2  24   2       25.98       32.99     12.95 o
  -1  24   2       39.81       42.86     11.72 o
   0  24   2       29.21       29.91      6.78 o
   1  24   2       91.21      104.22      8.94 o
   2  24   2        7.95       14.49      7.09 o
   3  24   2      240.11      271.04     22.82 o
   4  24   2        0.01        0.62     12.33 o
   5  24   2       85.35       61.98     15.73 o
  -4  25   2       61.50       58.28     20.35 o
  -3  25   2       78.42       97.75     13.57 o
  -2  25   2      178.55      168.36     19.12 o
  -1  25   2       74.99       98.67     14.49 o
   0  25   2       35.62       51.49      8.33 o
   1  25   2       38.01       37.31      9.25 o
   2  25   2      200.37      187.47     12.64 o
   3  25   2        3.77        7.09     11.72 o
   4  25   2        0.04      -16.34     16.65 o
   5  25   2       48.30       44.40     18.50 o
  -4  26   2       40.49       41.32     19.73 o
  -3  26   2       51.86       26.21     15.42 o
  -2  26   2       53.60       47.49     15.11 o
  -1  26   2        9.16       14.80     12.64 o
   0  26   2       55.08       49.64     14.80 o
   1  26   2       92.11       92.81     10.79 o
   2  26   2        0.04      -14.18     14.18 o
   3  26   2        3.23        7.09      9.87 o
   4  26   2       44.59       69.99     19.73 o
  -2  27   2       24.51       14.49     15.11 o
  -1  27   2       33.93       58.59     15.11 o
   0  27   2       11.07        0.00     12.64 o
   2  27   2       23.21       10.79     14.49 o
   3  27   2       78.68       47.49     12.95 o
  -1  28   2        4.38        4.93     14.49 o
 -13   0   3      570.03      501.99     34.84 o
 -11   0   3        6.47       -0.93      9.56 o
  -9   0   3       50.90       19.12      5.55 o
  -7   0   3      611.57      546.08     12.03 o
  -5   0   3       95.36      100.52      3.70 o
  -3   0   3     1684.49     1719.34     24.36 o
  -1   0   3        0.00        2.16      1.54 o
   1   0   3     9317.18     8856.64    117.48 o
   3   0   3      129.12      132.90      4.01 o
   5   0   3      324.14      334.86      9.25 o
   7   0   3       95.92       98.36      7.71 o
   9   0   3      351.17      327.77     15.42 o
  11   0   3      103.70       97.13      8.63 o
 -13   1   3       28.11       18.34     14.28 o
 -12   1   3      142.63      170.71     10.79 o
 -11   1   3        4.13        8.02      7.09 o
 -10   1   3        1.30        2.78      4.76 o
  -9   1   3      208.69      190.42     11.41 o
  -8   1   3        0.04       -0.79      2.96 o
  -7   1   3        1.55        3.15      2.06 o
  -6   1   3       45.88       47.60      3.55 o
  -5   1   3      131.28      162.56      4.93 o
  -4   1   3     1274.06     1356.95     13.63 o
  -3   1   3      312.06      320.81     13.10 o
  -2   1   3     1859.73     1817.04     18.64 o
  -1   1   3     4235.13     3983.96     38.26 o
   0   1   3      548.70      488.95      9.40 o
   1   1   3      427.29      439.18      7.55 o
   2   1   3       13.72       12.69      3.55 o
   3   1   3      175.57      169.02      3.25 o
   4   1   3      203.43      157.51      3.37 o
   5   1   3      276.19      328.33      6.53 o
   6   1   3       26.97       19.41      3.24 o
   7   1   3      525.60      583.76     12.86 o
   8   1   3        7.12       22.30      5.24 o
   9   1   3      536.63      517.56     13.91 o
  10   1   3        1.92       -2.85      4.76 o
  11   1   3       14.46       18.65      6.96 o
  12   1   3      172.49      216.82     21.89 o
 -13   2   3       66.75       67.39     14.57 o
 -12   2   3        6.87        1.37      8.30 o
 -11   2   3       78.75       77.26     10.02 o
 -10   2   3       85.67       89.43      5.86 o
  -9   2   3      316.77      283.06      7.62 o
  -8   2   3      953.33      922.23     14.50 o
  -7   2   3      244.34      191.47      7.86 o
  -6   2   3        6.42       11.08      2.28 o
  -5   2   3       73.14       89.10      3.55 o
  -4   2   3       84.49       99.96      2.06 o
  -3   2   3        9.94       13.69      1.54 o
  -2   2   3       93.93       87.58      1.84 o
  -1   2   3      545.76      519.02      6.09 o
   0   2   3      546.81      564.56      6.89 o
   1   2   3      151.08      142.55      3.70 o
   2   2   3      116.02      115.54      2.50 o
   3   2   3      251.15      260.67     12.49 o
   4   2   3      441.54      547.12      7.72 o
   5   2   3      195.98      222.17      5.23 o
   6   2   3       22.55       25.11      3.47 o
   7   2   3     1676.79     1666.78     28.56 o
   8   2   3     1970.04     1979.43     33.57 o
   9   2   3      208.48      188.18      7.28 o
  10   2   3       67.65       65.60     17.11 o
  11   2   3       22.59       26.34      8.79 o
  12   2   3      109.82      121.83     25.44 o
 -13   3   3      286.86      238.97     18.81 o
 -12   3   3      132.58      134.69     14.65 o
 -11   3   3       24.35       34.25      6.43 o
 -10   3   3        7.34        2.88      4.87 o
  -9   3   3      216.23      206.84      5.99 o
  -8   3   3        2.92       13.00      5.09 o
  -7   3   3      874.27      788.81     12.12 o
  -6   3   3        4.74        2.47      1.96 o
  -5   3   3      224.40      244.80      6.48 o
  -4   3   3     1692.80     1954.31     18.61 o
  -3   3   3      185.53      198.64      3.03 o
  -2   3   3      266.68      255.96      3.59 o
  -1   3   3      201.92      208.73      5.24 o
   0   3   3      478.92      499.70      8.02 o
   1   3   3      901.32      887.97     11.45 o
   2   3   3     1971.61     2088.75     23.13 o
   3   3   3      418.81      478.64      6.65 o
   4   3   3        0.66       -1.54      1.54 o
   5   3   3      208.73      217.72      9.10 o
   6   3   3      141.73      133.99      4.96 o
   7   3   3      337.58      308.79      8.83 o
   8   3   3      231.01      225.90      9.56 o
   9   3   3      439.91      458.21     11.85 o
  10   3   3        3.67        3.85      5.09 o
  11   3   3        4.70       -3.93     23.74 o
  12   3   3        7.66        4.70      9.25 o
 -13   4   3      150.73      129.81     18.81 o
 -12   4   3        3.95        1.89      9.35 o
 -11   4   3        2.12        0.15      5.26 o
 -10   4   3        0.00       -4.96      4.96 o
  -9   4   3       41.70       55.37      4.78 o
  -8   4   3      170.10      167.85      4.90 o
  -7   4   3      427.98      374.89      7.24 o
  -6   4   3      632.06      630.30     13.41 o
  -5   4   3       49.39       51.97      1.84 o
  -4   4   3      229.19      239.69      3.70 o
  -3   4   3       72.32       72.49      1.62 o
  -2   4   3     1158.45     1139.61     12.18 o
  -1   4   3       48.75       45.41      2.16 o
   0   4   3      245.06      238.72      3.37 o
   1   4   3     1070.19     1101.46     13.62 o
   2   4   3     1629.81     1793.56     20.32 o
   3   4   3     1660.16     1810.54     21.29 o
   4   4   3      290.14      333.04      5.56 o
   5   4   3       54.84       47.04      4.93 o
   6   4   3      602.91      668.95     18.04 o
   7   4   3      300.73      281.93      9.40 o
   8   4   3       79.83       80.76      4.85 o
   9   4   3      358.40      340.21     19.12 o
  10   4   3        7.33       10.25     16.50 o
  11   4   3       95.93       98.70      9.38 o
  12   4   3      391.97      402.13     16.03 o
 -12   5   3       30.23       39.90      6.89 o
 -11   5   3      354.28      416.15     12.14 o
 -10   5   3       73.86       67.51      6.07 o
  -9   5   3        9.03       10.42      3.77 o
  -8   5   3      416.89      366.07      9.87 o
  -7   5   3       22.79       25.37      2.59 o
  -6   5   3      961.31      897.05     11.99 o
  -5   5   3       13.67       11.25      1.70 o
  -4   5   3      250.43      273.75      9.87 o
  -3   5   3        1.05        3.00      0.74 o
  -2   5   3      136.19      131.28      1.93 o
  -1   5   3       15.33       15.23      1.03 o
   0   5   3     1718.78     1741.07     19.09 o
   1   5   3      714.88      724.56      9.92 o
   2   5   3      342.21      376.18      5.23 o
   3   5   3        7.71       11.52      1.62 o
   4   5   3      119.63      109.60      3.33 o
   5   5   3       75.39      108.02      4.47 o
   6   5   3       60.12       47.17      3.49 o
   7   5   3       41.06       37.74      3.70 o
   8   5   3       36.92       30.67      3.99 o
   9   5   3       55.03       52.29      5.18 o
  10   5   3        5.30       -2.69      6.07 o
  11   5   3      165.05      171.59      9.16 o
  12   5   3        0.46       -6.68      9.29 o
 -12   6   3        7.88        1.94      7.19 o
 -11   6   3      398.49      487.98     13.57 o
 -10   6   3        3.81        9.87      4.72 o
  -9   6   3       30.77       26.82      4.38 o
  -8   6   3       10.39       22.75      3.70 o
  -7   6   3      106.99       87.14      4.32 o
  -6   6   3       44.33       44.57      2.18 o
  -5   6   3     1489.33     1538.05     17.70 o
  -4   6   3      180.21      206.99      5.40 o
  -3   6   3        7.03       10.28      1.99 o
  -2   6   3      458.16      482.87      9.69 o
  -1   6   3      988.75     1023.38     20.97 o
   0   6   3        0.02        0.74      1.03 o
   1   6   3        8.04       10.62      1.40 o
   2   6   3      206.74      213.45      4.93 o
   3   6   3      381.29      421.64      5.99 o
   4   6   3       10.55       10.33      3.08 o
   5   6   3      741.03      809.29     14.65 o
   6   6   3     1449.09     1447.81     29.76 o
   7   6   3        1.53       10.71      3.25 o
   8   6   3       97.01      107.87      8.79 o
   9   6   3       46.96       44.21      6.17 o
  10   6   3      203.42      177.84      8.50 o
  11   6   3      163.41      191.76     26.98 o
  12   6   3        6.16       -2.47     12.20 o
 -12   7   3       16.03        9.99     13.56 o
 -11   7   3       15.12       23.77      5.39 o
 -10   7   3        7.14       13.33      4.82 o
  -9   7   3      241.08      211.06     11.87 o
  -8   7   3      152.35      128.74     16.19 o
  -7   7   3       15.06        9.41      2.18 o
  -6   7   3      172.35      208.49      5.86 o
  -5   7   3        3.46        4.75      1.54 o
  -4   7   3       99.33      109.29      4.47 o
  -3   7   3      936.49      975.66     15.61 o
  -2   7   3      977.70     1025.24     18.06 o
  -1   7   3     1390.14     1434.93     27.44 o
   0   7   3        7.25        8.88      1.85 o
   1   7   3      355.91      366.85      5.99 o
   2   7   3      203.27      246.09      4.80 o
   3   7   3      199.37      283.16      4.65 o
   4   7   3      628.58      569.27      9.10 o
   5   7   3        8.14        7.59      2.61 o
   6   7   3     2616.38     2543.20     35.61 o
   7   7   3       14.56        3.20      5.40 o
   8   7   3      239.29      247.22      8.56 o
   9   7   3       60.61       57.17     10.48 o
  10   7   3       56.15       55.70     26.83 o
  11   7   3        0.50        4.41      9.10 o
  12   7   3      202.80      203.51     27.75 o
 -12   8   3      253.06      363.33     72.92 o
 -11   8   3        7.55       17.20      7.30 o
 -10   8   3       82.39       82.55      5.76 o
  -9   8   3       91.76       91.15      6.94 o
  -8   8   3      359.91      365.01      9.47 o
  -7   8   3       16.06       11.34      3.55 o
  -6   8   3      610.57      568.42      8.65 o
  -5   8   3       82.02       77.62      2.32 o
  -4   8   3        5.64        3.39      3.25 o
  -3   8   3      313.15      323.88      9.40 o
  -2   8   3       93.54      118.78      4.03 o
  -1   8   3      875.66      935.27     13.18 o
   0   8   3      186.05      212.00      7.09 o
   1   8   3     3084.98     3357.73     38.15 o
   2   8   3      105.05       77.32      2.72 o
   3   8   3      657.23      654.85      9.39 o
   4   8   3     1721.01     1712.62     23.66 o
   5   8   3      616.70      566.14     15.11 o
   6   8   3        6.46       15.42      3.11 o
   7   8   3       34.78       33.34      4.15 o
   8   8   3        5.62       12.76      4.96 o
   9   8   3       21.27       30.14      7.18 o
  10   8   3      345.44      354.70     22.51 o
  11   8   3       43.92       24.22     12.80 o
  12   8   3       68.87       61.05     15.73 o
 -12   9   3      676.86      687.61     31.14 o
 -11   9   3        1.13        1.92      7.72 o
 -10   9   3      163.98      167.65      9.70 o
  -9   9   3        0.69        3.56      6.09 o
  -8   9   3        7.79        6.93      4.68 o
  -7   9   3       55.99       49.82      3.64 o
  -6   9   3     1027.68      951.87     18.04 o
  -5   9   3       21.28        9.71      4.36 o
  -4   9   3       93.60      100.76      4.78 o
  -3   9   3      123.95      109.69      7.55 o
  -2   9   3       43.31       39.12      2.72 o
  -1   9   3       26.72       20.25      4.01 o
   0   9   3       74.96       80.17      2.40 o
   1   9   3      164.12      181.52      3.92 o
   2   9   3     1801.40     1932.35     30.22 o
   3   9   3      249.22      276.87      8.02 o
   4   9   3      234.58      229.94      5.33 o
   5   9   3      207.29      166.29      7.40 o
   6   9   3       47.45       51.47      3.63 o
   7   9   3      118.30      107.41      5.34 o
   8   9   3      128.06      105.01     20.51 o
   9   9   3       21.23       13.95     10.48 o
  10   9   3       60.02       52.68      9.25 o
  11   9   3        2.21       -5.85     13.21 o
  12   9   3        8.28        1.54     25.28 o
 -12  10   3       46.17       47.79     15.11 o
 -11  10   3       14.57        1.61      7.64 o
 -10  10   3       90.10      118.95      8.61 o
  -9  10   3       12.88       13.33      6.30 o
  -8  10   3        1.40       -5.26      5.26 o
  -7  10   3       11.40        7.39      5.00 o
  -6  10   3      522.60      484.53     13.12 o
  -5  10   3     1166.03     1144.27     23.67 o
  -4  10   3       12.37        4.89      4.25 o
  -3  10   3      146.29      134.18      5.62 o
  -2  10   3        1.40        0.62      0.65 o
  -1  10   3      179.49      190.33      3.76 o
   0  10   3       64.12       74.37      3.70 o
   1  10   3     1145.62     1227.33     15.45 o
   2  10   3      357.95      389.64     18.35 o
   3  10   3       38.20       35.13      2.94 o
   4  10   3        0.04        1.34      2.44 o
   5  10   3       18.67       28.62      6.01 o
   6  10   3      139.12      131.52      4.96 o
   7  10   3       43.35       41.10      4.15 o
   8  10   3        0.24        2.71      5.84 o
   9  10   3      106.72      133.50     16.03 o
  10  10   3      119.82      139.11     14.95 o
  11  10   3      122.72      116.82     35.61 o
 -12  11   3        0.03      -12.95     12.95 o
 -11  11   3       31.85       25.65      7.52 o
 -10  11   3      257.99      295.81     11.46 o
  -9  11   3      215.94      220.78     11.87 o
  -8  11   3      168.06      159.63     20.66 o
  -7  11   3       15.78       17.23     11.10 o
  -6  11   3      147.36       97.48     16.34 o
  -5  11   3        0.45       -4.35      4.35 o
  -4  11   3       58.01       51.50      7.55 o
  -3  11   3      288.44      326.79      9.58 o
  -2  11   3      922.70     1017.59     18.04 o
  -1  11   3      102.99      109.44      5.70 o
   0  11   3       99.21       87.27      2.62 o
   1  11   3       19.58       14.20      3.39 o
   2  11   3      228.19      264.40      6.06 o
   3  11   3      446.19      489.94      9.31 o
   4  11   3      707.96      736.43     26.67 o
   5  11   3     1276.23     1234.91     18.96 o
   6  11   3       94.78      101.28      5.09 o
   7  11   3       82.71       76.01      5.55 o
   8  11   3      229.43      255.19     10.74 o
   9  11   3        0.06       -9.56     10.04 o
  10  11   3       32.94       30.75     10.75 o
  11  11   3        5.14        3.15     27.29 o
 -12  12   3       35.89       37.62     15.11 o
 -11  12   3       72.56       84.59     12.03 o
 -10  12   3      196.55      274.03     12.18 o
  -9  12   3      290.10      332.10     11.75 o
  -8  12   3       69.39       74.42      8.49 o
  -7  12   3        1.63        1.57      8.48 o
  -6  12   3       20.76       24.70      4.89 o
  -5  12   3       18.47       20.11      6.32 o
  -4  12   3       59.52       60.67      6.39 o
  -3  12   3      346.26      360.08     10.00 o
  -2  12   3      175.13      173.04      3.33 o
  -1  12   3        0.04        3.48      1.48 o
   0  12   3        4.09        5.01      1.70 o
   1  12   3      150.30      138.83      5.55 o
   2  12   3      268.34      298.48      6.58 o
   3  12   3     1053.82     1135.00     17.96 o
   4  12   3        0.03        6.32      3.33 o
   5  12   3     2763.07     2795.34     38.52 o
   6  12   3       89.98       96.70      5.01 o
   7  12   3        1.77        1.16      8.02 o
   8  12   3       79.74       76.27      9.90 o
   9  12   3       86.82      102.89     11.72 o
  10  12   3        3.95       -1.18     12.38 o
  11  12   3      105.49       72.47     15.03 o
 -11  13   3        7.06        3.63     10.48 o
 -10  13   3        0.65       -2.02      9.56 o
  -9  13   3      137.53      157.01      9.13 o
  -8  13   3      164.00      171.78      9.97 o
  -7  13   3       31.92       31.68      6.50 o
  -6  13   3       40.92       51.13      7.77 o
  -5  13   3       77.14       52.01      8.17 o
  -4  13   3      174.55      170.71     11.72 o
  -3  13   3      438.67      483.36     18.19 o
  -2  13   3        3.35        2.93      1.25 o
  -1  13   3     1568.58     1683.42     32.22 o
   0  13   3       45.43       55.43      4.78 o
   1  13   3      431.11      422.47     12.03 o
   2  13   3       40.93       48.09      2.94 o
   3  13   3     3241.39     3279.10     44.42 o
   4  13   3      855.55      898.01     16.35 o
   5  13   3      895.32      850.46     30.06 o
   6  13   3      129.97      130.10     10.79 o
   7  13   3        0.05       -1.50      7.11 o
   8  13   3       35.13       37.69      9.13 o
   9  13   3        2.71        8.76      9.78 o
  10  13   3       65.42       60.58     12.19 o
  11  13   3       30.86       41.94     17.27 o
 -11  14   3        6.00        8.33     15.73 o
 -10  14   3      165.19      170.88     10.40 o
  -9  14   3        6.76        8.79      6.75 o
  -8  14   3       63.59       58.61      7.56 o
  -7  14   3       74.15       60.99      8.51 o
  -6  14   3      217.02      209.91     11.26 o
  -5  14   3      267.62      261.12     13.57 o
  -4  14   3        4.23       -0.45      5.30 o
  -3  14   3      203.21      178.88     11.72 o
  -2  14   3       14.62       10.72      1.70 o
  -1  14   3        0.16        0.40      2.93 o
   0  14   3       35.95       34.09      4.78 o
   1  14   3       66.31       59.52      2.59 o
   2  14   3      548.72      542.84     20.35 o
   3  14   3      120.49       94.38      9.40 o
   4  14   3       37.74       18.60      7.55 o
   5  14   3       11.02        7.08      4.46 o
   6  14   3       99.01       87.32      9.62 o
   7  14   3       44.17       55.82     18.04 o
   8  14   3       78.95       93.62     12.48 o
   9  14   3       76.68       68.10     13.22 o
  10  14   3       94.18       89.93     12.89 o
 -11  15   3       10.83       -2.47     14.49 o
 -10  15   3       52.85       50.16     11.62 o
  -9  15   3        4.30       10.10     12.49 o
  -8  15   3       41.11       59.23     20.97 o
  -7  15   3       54.72       36.80     23.43 o
  -6  15   3      216.81      200.95     12.64 o
  -5  15   3        4.01       -6.06     11.72 o
  -4  15   3      122.32      130.79      8.47 o
  -3  15   3       15.17       15.35      5.53 o
  -2  15   3       45.81       46.92      4.78 o
  -1  15   3      911.32      905.08     13.69 o
   0  15   3        0.26        1.31      2.28 o
   1  15   3        0.74       -1.09      1.77 o
   2  15   3       85.61       83.36      4.25 o
   3  15   3       40.39       43.31      4.87 o
   4  15   3      292.96      292.74     17.73 o
   5  15   3        0.00        1.57      6.44 o
   6  15   3       17.51       25.08      9.56 o
   7  15   3       33.81       31.59      9.48 o
   8  15   3        5.88       15.34      9.95 o
   9  15   3      148.73      175.43     14.45 o
  10  15   3       74.22       75.76     14.44 o
 -10  16   3        4.07        5.06     11.10 o
  -9  16   3        0.57       -4.32      9.81 o
  -8  16   3        9.62        1.13      8.66 o
  -7  16   3       34.43       44.26      9.10 o
  -6  16   3      329.74      293.81     15.26 o
  -5  16   3      529.56      498.79     17.98 o
  -4  16   3      148.65      156.00     10.37 o
  -3  16   3        0.46       -0.05      5.51 o
  -2  16   3      263.66      273.69      5.70 o
  -1  16   3       58.35       54.38      2.67 o
   0  16   3      230.07      233.16      5.13 o
   1  16   3        4.25        1.44      2.31 o
   2  16   3      202.61      207.76      7.55 o
   3  16   3      836.15      901.59     25.90 o
   4  16   3      327.81      352.10     20.51 o
   5  16   3       92.92      100.94      9.92 o
   6  16   3       27.58       34.66      8.33 o
   7  16   3       47.16       43.36     10.22 o
   8  16   3      315.22      307.76     17.48 o
   9  16   3      265.30      294.42     20.22 o
  10  16   3        2.31      -25.59     25.59 o
 -10  17   3       20.90       16.26     30.53 o
  -9  17   3        7.46       -7.19     13.50 o
  -8  17   3       14.40       27.50     11.18 o
  -7  17   3        0.95        2.07      8.43 o
  -6  17   3      110.36      115.68     10.64 o
  -5  17   3      181.50      193.42     23.28 o
  -4  17   3        4.50        0.21     17.27 o
  -3  17   3       17.81       18.73      6.37 o
  -2  17   3       45.35       48.72      3.77 o
  -1  17   3      330.59      316.17      7.50 o
   0  17   3      365.76      407.95      9.35 o
   1  17   3        3.17        0.90      6.17 o
   2  17   3      190.06      209.15      6.53 o
   3  17   3      142.44      134.29      7.40 o
   4  17   3      217.73      234.79     12.52 o
   5  17   3        3.80       -7.04      7.04 o
   6  17   3       42.93       42.11      9.69 o
   7  17   3       36.67       32.41     10.46 o
   8  17   3      100.51      100.02     20.04 o
   9  17   3       37.49       41.08     12.50 o
  -9  18   3      592.74      682.52     38.23 o
  -8  18   3        0.26        8.66     12.49 o
  -7  18   3       33.82       37.25     18.35 o
  -6  18   3       12.85       26.03      8.30 o
  -5  18   3       18.54       20.51      8.52 o
  -4  18   3        9.97        2.98      6.95 o
  -3  18   3      141.77      144.31     21.58 o
  -2  18   3      155.53      155.79      5.98 o
  -1  18   3        1.49        7.02      6.17 o
   0  18   3       46.86       44.86      3.63 o
   1  18   3       38.17       29.93      3.31 o
   2  18   3        2.18        2.62      3.27 o
   3  18   3      483.55      495.15     28.37 o
   4  18   3      576.27      588.03     21.00 o
   5  18   3      243.44      275.12     17.88 o
   6  18   3        8.65        2.55      7.75 o
   7  18   3        7.89        3.92     23.43 o
   8  18   3       92.03      100.51     18.96 o
   9  18   3        3.45       31.45     20.35 o
  -9  19   3       25.58       27.63      9.33 o
  -8  19   3        0.27       -0.62     15.42 o
  -7  19   3       10.74        2.61     10.65 o
  -6  19   3       14.40       -2.47      9.62 o
  -5  19   3       71.49       81.99      9.97 o
  -4  19   3      118.91      110.13      9.97 o
  -3  19   3        0.34        3.33      8.79 o
  -2  19   3      527.09      573.71     13.72 o
  -1  19   3       26.09       23.58      3.93 o
   0  19   3        6.33        7.69      3.52 o
   1  19   3        4.86        4.51      6.48 o
   2  19   3      122.64      123.99     12.03 o
   3  19   3       39.41       36.81      5.18 o
   4  19   3     1484.35     1551.14     34.71 o
   5  19   3        2.45        0.94      8.44 o
   6  19   3        1.19        8.73     10.48 o
   7  19   3       44.26       32.90     11.19 o
   8  19   3       41.37       33.72     15.26 o
   9  19   3        0.81        4.63     14.80 o
  -9  20   3       64.26       57.97     12.64 o
  -8  20   3       17.29       10.18     11.34 o
  -7  20   3       53.08       53.77     11.11 o
  -6  20   3       54.49       62.39     13.88 o
  -5  20   3        7.73        5.35     16.65 o
  -4  20   3      126.64      149.19     17.73 o
  -3  20   3      107.71      107.73     11.10 o
  -2  20   3        0.11       -5.95      6.17 o
  -1  20   3       92.68      101.62      5.87 o
   0  20   3       21.28       16.65      4.85 o
   1  20   3       39.32       41.63      7.09 o
   2  20   3        4.41       -6.48      6.48 o
   3  20   3        1.05       -4.63      4.63 o
   4  20   3        3.52       -1.03      4.16 o
   5  20   3        9.27       11.59      5.59 o
   6  20   3        5.24        8.65     15.73 o
   7  20   3       11.12        9.95     11.98 o
   8  20   3       47.48       11.10     16.65 o
  -8  21   3       69.76       48.10     19.43 o
  -7  21   3        4.42       16.77     11.45 o
  -6  21   3       14.41       19.04      8.81 o
  -5  21   3       58.33       71.92     11.32 o
  -4  21   3        0.46       -6.95      9.07 o
  -3  21   3      170.46      159.03     12.94 o
  -2  21   3       89.34      109.11     10.02 o
  -1  21   3       14.66       11.46      4.93 o
   0  21   3      205.30      212.76      9.87 o
   1  21   3        0.05       -4.93      4.93 o
   2  21   3      797.00      861.52     24.67 o
   3  21   3        0.11       -6.17      6.17 o
   4  21   3       19.68       27.13      6.48 o
   5  21   3      229.43      236.50     11.72 o
   6  21   3       10.80        8.94     13.26 o
   7  21   3        0.73        2.78     13.26 o
  -8  22   3       83.94       73.08     28.06 o
  -7  22   3      212.45      250.34     18.84 o
  -6  22   3        4.61        9.27      9.88 o
  -5  22   3        4.91      -10.31     10.31 o
  -4  22   3      141.18      137.83     11.85 o
  -3  22   3        1.61        0.00     10.40 o
  -2  22   3       26.32       26.83     14.18 o
  -1  22   3      110.30      124.88      7.71 o
   0  22   3      175.16      192.41     10.18 o
   1  22   3       28.02       36.69      6.17 o
   2  22   3      211.56      227.25     12.03 o
   3  22   3      201.50      182.85     10.18 o
   4  22   3      187.50      187.47     11.41 o
   5  22   3        0.01        1.23     13.88 o
   6  22   3       91.35      101.14     20.66 o
  -7  23   3        7.45        6.78     15.42 o
  -6  23   3       56.47       57.87     12.59 o
  -5  23   3       37.35       26.54     10.97 o
  -4  23   3       18.58        4.32     16.34 o
  -3  23   3      100.09       94.05     13.57 o
  -2  23   3       46.22       54.58     12.03 o
  -1  23   3       89.53      103.91     11.41 o
   0  23   3       63.85       69.38      7.71 o
   1  23   3       20.32       18.19      7.40 o
   2  23   3        5.40        1.85      6.78 o
   3  23   3        7.82       12.64      7.09 o
   4  23   3        6.11       12.95     10.79 o
   5  23   3       59.16       36.38     13.57 o
   6  23   3       58.55       62.90     13.57 o
  -5  24   3       29.84       40.70     20.66 o
  -4  24   3        0.32       -5.55     14.80 o
  -3  24   3       23.97       17.58     10.48 o
  -2  24   3        2.91        8.63      9.25 o
  -1  24   3        0.72      -10.18     14.18 o
   0  24   3      222.37      227.87     10.79 o
   1  24   3      202.93      179.15     11.72 o
   2  24   3        7.04        5.24      7.71 o
   3  24   3        7.65       15.42      8.33 o
   4  24   3      164.88      159.11     20.04 o
   5  24   3      295.02      220.16     24.67 o
  -4  25   3       89.30       68.76     19.73 o
  -3  25   3       58.00       64.44     12.64 o
  -2  25   3        7.85       26.21     15.42 o
  -1  25   3       57.14       64.75     15.11 o
   0  25   3      139.40      126.11     16.03 o
   1  25   3        2.31       -6.17      7.09 o
   2  25   3       22.34       21.89      7.71 o
   3  25   3        8.29        3.39      8.63 o
   4  25   3       10.62       19.73     17.27 o
  -3  26   3       14.41       31.76     12.64 o
  -2  26   3       21.81        3.39     16.65 o
  -1  26   3       55.48       63.21     17.58 o
   0  26   3       35.95       30.83      9.25 o
   1  26   3      234.21      200.43     17.88 o
   2  26   3       30.92       30.53     12.03 o
   3  26   3        0.00        4.32     11.41 o
   4  26   3        6.57      -10.18     16.65 o
  -2  27   3       35.86       16.03     11.41 o
  -1  27   3      100.80      109.77     18.50 o
   0  27   3       12.80        1.54     14.18 o
   1  27   3        4.40        0.93     12.64 o
   2  27   3       16.07        0.93     11.72 o
   3  27   3       17.66       20.97     12.64 o
 -12   0   4       38.81       11.41     14.49 o
 -10   0   4      606.03      612.68     23.43 o
  -8   0   4       41.86       45.64      4.32 o
  -6   0   4      259.06      258.70      6.78 o
  -4   0   4      338.61      297.86      5.86 o
  -2   0   4     2030.73     2119.57     30.53 o
   0   0   4       87.24       77.70      4.01 o
   2   0   4      388.78      422.74      8.33 o
   4   0   4     2207.77     2542.93     41.01 o
   6   0   4       28.94       43.17      6.17 o
   8   0   4        3.67       -4.01      6.78 o
  10   0   4       91.12       96.20     11.10 o
  12   0   4       23.61       55.50     12.95 o
 -13   1   4      468.53      369.29     22.12 o
 -12   1   4        0.02       -2.57      9.31 o
 -11   1   4      109.36      129.05      9.59 o
 -10   1   4       52.68       43.20      4.96 o
  -9   1   4        5.39        4.15      4.01 o
  -8   1   4      441.09      408.53      8.28 o
  -7   1   4      537.47      507.51      7.84 o
  -6   1   4      115.45      117.66      3.16 o
  -5   1   4       33.75       37.08      1.93 o
  -4   1   4       26.95       42.43      2.78 o
  -3   1   4      887.64      981.13     10.78 o
  -2   1   4       12.30       12.11      1.70 o
  -1   1   4      347.68      346.30      7.86 o
   0   1   4      528.21      507.63     10.18 o
   1   1   4      630.12      643.74     17.88 o
   2   1   4     2436.97     2478.19     26.16 o
   3   1   4     1731.58     1859.81     20.28 o
   4   1   4      261.58      274.45      5.09 o
   5   1   4        9.67        9.10      3.03 o
   6   1   4      180.84      178.65      6.22 o
   7   1   4      885.49      897.21     16.85 o
   8   1   4       27.10       20.09      4.47 o
   9   1   4       15.65       13.13      5.18 o
  10   1   4        3.30        0.54      6.32 o
  11   1   4        4.93       12.54     15.57 o
  12   1   4      103.12       97.44      9.83 o
 -13   2   4       25.71       16.05     12.20 o
 -12   2   4      141.54      140.75      8.83 o
 -11   2   4       24.98       26.12      6.36 o
 -10   2   4      122.70      109.03      5.98 o
  -9   2   4       79.06       80.65      4.56 o
  -8   2   4       34.46       42.78      4.63 o
  -7   2   4     1179.94     1110.86     14.17 o
  -6   2   4       77.41       72.08      3.03 o
  -5   2   4       15.80       13.38      1.77 o
  -4   2   4        1.70        6.32      1.54 o
  -3   2   4      144.98      161.06      2.81 o
  -2   2   4      102.53      109.74      2.28 o
  -1   2   4        0.00        1.23      1.54 o
   0   2   4       27.36       28.07      1.59 o
   1   2   4      395.60      457.79      6.76 o
   2   2   4      534.59      567.88      7.94 o
   3   2   4     1084.52     1205.92     14.17 o
   4   2   4      340.98      371.96      6.09 o
   5   2   4      362.49      397.17      9.40 o
   6   2   4      573.22      539.26     11.65 o
   7   2   4     2359.75     2351.64     35.97 o
   8   2   4      645.10      666.92     14.71 o
   9   2   4        6.41        9.85      5.75 o
  10   2   4        9.07        8.09      5.12 o
  11   2   4        1.48        5.48     11.56 o
  12   2   4       22.79       15.65      8.39 o
 -13   3   4       14.58       28.06     17.88 o
 -12   3   4        6.00        6.37      6.28 o
 -11   3   4        0.13        4.45      5.36 o
 -10   3   4       41.69       31.20      6.01 o
  -9   3   4       65.17       60.56      4.37 o
  -8   3   4      225.57      204.67      5.77 o
  -7   3   4       20.76       14.89      2.59 o
  -6   3   4       10.77       14.12      2.62 o
  -5   3   4      103.19      105.28      3.85 o
  -4   3   4     1362.73     1493.79     21.12 o
  -3   3   4     1524.27     1532.03     16.24 o
  -2   3   4     1179.05     1152.67     12.75 o
  -1   3   4     1099.13     1082.80     12.09 o
   0   3   4       16.42       19.79      1.18 o
   1   3   4     1249.90     1265.57     24.67 o
   2   3   4      210.57      265.67      8.63 o
   3   3   4      670.72      687.17      9.33 o
   4   3   4       18.80       23.54      2.28 o
   5   3   4      563.32      472.98      9.09 o
   6   3   4       29.60       18.97      4.93 o
   7   3   4     1058.30     1046.54     19.07 o
   8   3   4       12.97        3.55      5.40 o
   9   3   4       22.31       17.91      5.86 o
  10   3   4       12.16       12.40      5.78 o
  11   3   4       14.04       -5.51     12.03 o
  12   3   4        7.61        7.22     10.48 o
 -12   4   4      513.79      568.59     18.42 o
 -11   4   4       32.76       15.87      8.02 o
 -10   4   4        0.04       -4.45      5.86 o
  -9   4   4        0.01       -2.78      4.56 o
  -8   4   4      534.25      566.51     23.74 o
  -7   4   4      107.91      110.16      4.03 o
  -6   4   4      221.11      186.53      4.07 o
  -5   4   4      509.63      532.73     15.73 o
  -4   4   4      132.66      156.94      2.89 o
  -3   4   4      164.21      175.93      2.81 o
  -2   4   4      339.11      357.42      5.09 o
  -1   4   4      109.41      113.42      4.01 o
   0   4   4     1669.56     1662.35     27.29 o
   1   4   4       16.00       12.64      1.62 o
   2   4   4     1092.85     1194.56     14.31 o
   3   4   4      928.70      981.74     12.72 o
   4   4   4      152.95      167.34      5.55 o
   5   4   4      972.57      920.53     14.97 o
   6   4   4     2480.37     2485.91     34.81 o
   7   4   4        2.16       14.46      4.28 o
   8   4   4       29.53       24.98      4.28 o
   9   4   4      277.40      279.59     13.88 o
  10   4   4        7.16        3.69      5.93 o
  11   4   4        9.03       14.69     16.80 o
  12   4   4       14.79        0.02      8.84 o
 -12   5   4       88.14       95.08      9.56 o
 -11   5   4       40.26       41.49     10.02 o
 -10   5   4       68.78       78.20      5.98 o
  -9   5   4        0.01        7.38      4.05 o
  -8   5   4       13.78        6.53      3.03 o
  -7   5   4        6.23       12.08      3.70 o
  -6   5   4      314.31      288.53      5.33 o
  -5   5   4      103.72      108.97      2.89 o
  -4   5   4       65.18       95.78      1.99 o
  -3   5   4      471.57      558.28      6.59 o
  -2   5   4      552.10      620.73      8.30 o
  -1   5   4       63.45       66.32      1.62 o
   0   5   4       11.53        5.46      1.39 o
   1   5   4      598.27      580.07     10.48 o
   2   5   4      682.28      729.55      9.66 o
   3   5   4      629.61      766.86     10.49 o
   4   5   4        2.50       -2.43      2.62 o
   5   5   4      993.24     1050.16     18.30 o
   6   5   4       46.13       48.67      4.05 o
   7   5   4      334.89      342.84     12.18 o
   8   5   4      131.01      129.30      5.92 o
   9   5   4       11.13       21.96      4.89 o
  10   5   4       73.98       68.61      6.94 o
  11   5   4        3.79       -4.06      8.10 o
  12   5   4      118.49       80.48     19.73 o
 -12   6   4      132.29      149.28     40.55 o
 -11   6   4        6.40        2.22      5.73 o
 -10   6   4       36.58       29.49      5.41 o
  -9   6   4       59.54       63.21      5.27 o
  -8   6   4      142.21      124.24      5.55 o
  -7   6   4      146.70      137.35      6.32 o
  -6   6   4        0.66        3.27      2.16 o
  -5   6   4        0.04       -0.08      1.25 o
  -4   6   4     1191.35     1238.39     13.92 o
  -3   6   4       16.48       13.89      2.06 o
  -2   6   4      136.61      135.56      2.40 o
  -1   6   4       86.36      109.52      5.55 o
   0   6   4       35.09       34.25      3.39 o
   1   6   4      790.93      869.28     12.03 o
   2   6   4       34.43       44.30      2.00 o
   3   6   4      360.50      373.57      6.32 o
   4   6   4        7.46        8.75      2.62 o
   5   6   4      116.53      127.18      4.37 o
   6   6   4      679.74      698.05     28.06 o
   7   6   4       12.32        4.09      3.49 o
   8   6   4      310.17      281.20      9.31 o
   9   6   4      392.81      429.42     32.68 o
  10   6   4      367.01      408.33     30.37 o
  11   6   4      106.50      116.70     22.97 o
  12   6   4        5.75       16.65     17.88 o
 -12   7   4       36.98       54.34     16.19 o
 -11   7   4        5.78        6.29      6.44 o
 -10   7   4       12.45       13.55      8.33 o
  -9   7   4       14.39       17.86      4.15 o
  -8   7   4       54.47       56.26      8.33 o
  -7   7   4      993.63     1043.47     18.35 o
  -6   7   4      425.86      375.34      6.48 o
  -5   7   4       84.75       78.63      2.05 o
  -4   7   4     1332.85     1379.87     27.13 o
  -3   7   4      664.05      702.23     11.11 o
  -2   7   4      104.91      126.70      2.06 o
  -1   7   4       45.77       45.77      1.40 o
   0   7   4       62.70       64.29      1.77 o
   1   7   4     1256.93     1393.90     29.91 o
   2   7   4      252.71      278.99      5.56 o
   3   7   4        0.53        0.26      1.82 o
   4   7   4        3.59        3.31      2.28 o
   5   7   4        2.12       -0.30      2.72 o
   6   7   4      366.15      332.08     10.79 o
   7   7   4      150.37      178.92      6.44 o
   8   7   4       23.04       34.56      4.74 o
   9   7   4      759.06      789.67     29.76 o
  10   7   4      334.62      364.63     15.42 o
  11   7   4       74.45       77.32     16.96 o
  12   7   4       16.20       14.18     24.05 o
 -12   8   4      115.38       95.38     17.58 o
 -11   8   4        6.41        2.66      7.93 o
 -10   8   4       24.09       26.48      5.86 o
  -9   8   4       40.39       50.94      4.69 o
  -8   8   4       53.77       63.08      7.25 o
  -7   8   4      848.92      850.29     26.67 o
  -6   8   4      328.20      289.61      5.29 o
  -5   8   4      640.06      637.01     23.90 o
  -4   8   4       33.25       45.16      8.33 o
  -3   8   4      393.50      426.64     17.73 o
  -2   8   4       21.94       25.31      0.89 o
  -1   8   4      599.17      635.61      8.16 o
   0   8   4      507.83      609.19      7.99 o
   1   8   4        0.00        0.27      2.93 o
   2   8   4       84.99      108.33      6.01 o
   3   8   4      110.12      130.80     16.96 o
   4   8   4       44.19       47.66      2.89 o
   5   8   4       97.39       74.13      3.63 o
   6   8   4      401.40      379.62      8.67 o
   7   8   4      506.17      578.17     13.29 o
   8   8   4       37.29       29.79      6.01 o
   9   8   4       90.96      105.25      8.42 o
  10   8   4       80.85       37.90     12.33 o
  11   8   4       22.43       10.50     16.19 o
  12   8   4       10.49      -14.18     14.80 o
 -12   9   4       58.58      108.85     19.73 o
 -11   9   4       52.91       71.06      8.83 o
 -10   9   4       18.71       26.50      8.02 o
  -9   9   4      244.38      224.00      9.56 o
  -8   9   4       39.39       29.00      6.01 o
  -7   9   4      135.33      128.36     10.64 o
  -6   9   4      143.78      160.06      6.58 o
  -5   9   4      205.76      172.11      7.00 o
  -4   9   4      133.07      129.10     11.25 o
  -3   9   4       20.92       11.13      5.24 o
  -2   9   4        1.82        2.83      4.16 o
  -1   9   4        2.05        2.00      1.39 o
   0   9   4      760.05      848.65     10.80 o
   1   9   4     1375.21     1435.15     40.39 o
   2   9   4      493.71      497.69      8.67 o
   3   9   4        1.03       -2.81      2.81 o
   4   9   4        2.34        4.87      2.10 o
   5   9   4      752.97      743.08     29.14 o
   6   9   4      275.39      219.04      6.37 o
   7   9   4       42.52       44.03      4.43 o
   8   9   4        2.36        0.15      4.03 o
   9   9   4       50.11       45.29     13.57 o
  10   9   4      197.09      224.57     24.82 o
  11   9   4       12.52       16.80     12.86 o
 -12  10   4       26.89       15.42     11.10 o
 -11  10   4        7.38       26.30      9.31 o
 -10  10   4      133.90      184.81     10.68 o
  -9  10   4      148.26      160.65      9.03 o
  -8  10   4        3.22        4.46      5.70 o
  -7  10   4       15.73       10.18      6.63 o
  -6  10   4      229.78      193.22      9.10 o
  -5  10   4      104.72       97.46     10.64 o
  -4  10   4      320.40      337.26     14.95 o
  -3  10   4     1221.06     1272.69     27.38 o
  -2  10   4        0.25        1.89      2.78 o
  -1  10   4      648.87      692.81      9.69 o
   0  10   4      641.73      739.82      9.92 o
   1  10   4      193.56      212.92      4.47 o
   2  10   4       83.21       74.95      9.25 o
   3  10   4        0.00        1.05      2.57 o
   4  10   4      211.13      212.84      5.11 o
   5  10   4       48.04       39.67      8.48 o
   6  10   4       35.23       24.43      4.16 o
   7  10   4       29.78       20.61      4.25 o
   8  10   4        0.41        3.05      6.02 o
   9  10   4        0.06        6.22     11.87 o
  10  10   4        0.54        3.92     21.89 o
  11  10   4       34.52       17.66     14.18 o
 -12  11   4       55.78       33.61     19.43 o
 -11  11   4       26.15       21.20      7.56 o
 -10  11   4      246.98      259.12     11.63 o
  -9  11   4      158.54      185.18      9.16 o
  -8  11   4       26.55       21.06      5.78 o
  -7  11   4      347.12      304.22      8.93 o
  -6  11   4      625.98      602.81     15.68 o
  -5  11   4      413.25      416.37     14.34 o
  -4  11   4      135.08      136.24     19.12 o
  -3  11   4      216.00      240.29     10.02 o
  -2  11   4      476.84      435.89      9.71 o
  -1  11   4      571.80      621.24      9.26 o
   0  11   4      124.47      114.70      2.67 o
   1  11   4        6.86        6.95      2.10 o
   2  11   4        0.79        4.02      3.24 o
   3  11   4       21.30       15.12      2.59 o
   4  11   4      402.09      374.72     12.03 o
   5  11   4        0.93        1.67      2.22 o
   6  11   4       58.72       54.78      4.52 o
   7  11   4      322.13      323.89      9.35 o
   8  11   4      123.30      120.48     11.24 o
   9  11   4      286.77      296.49     18.00 o
  10  11   4      532.57      606.67     28.35 o
  11  11   4      129.12      138.93     17.30 o
 -11  12   4       74.96       83.95      9.47 o
 -10  12   4      200.37      257.66     11.68 o
  -9  12   4      125.17      115.62     12.18 o
  -8  12   4        0.51       -5.55      6.17 o
  -7  12   4       29.44       22.47      6.09 o
  -6  12   4        0.56        3.22      4.58 o
  -5  12   4     1713.27     1748.79     41.75 o
  -4  12   4       88.17       70.09      7.04 o
  -3  12   4       99.52      102.98      6.74 o
  -2  12   4       23.18       28.45      1.18 o
  -1  12   4       85.95       95.34      4.93 o
   0  12   4      251.58      305.35      6.94 o
   1  12   4       58.94       75.51      4.63 o
   2  12   4       18.64       28.58      3.25 o
   3  12   4       11.10        6.14      2.72 o
   4  12   4     1661.67     1743.47     28.12 o
   5  12   4      543.59      544.05     18.19 o
   6  12   4        1.19        1.51      3.36 o
   7  12   4        1.40        6.46      7.56 o
   8  12   4        0.45       -5.48     10.64 o
   9  12   4      131.21      155.03     13.39 o
  10  12   4       27.60       35.05     19.27 o
  11  12   4       58.10       54.89     20.04 o
 -11  13   4      361.49      420.99     20.95 o
 -10  13   4      615.74      733.99     19.61 o
  -9  13   4       25.03       12.89      6.89 o
  -8  13   4      148.33      136.01      8.38 o
  -7  13   4       26.17       30.68      5.87 o
  -6  13   4      156.84      177.88     10.79 o
  -5  13   4      442.99      408.00     16.65 o
  -4  13   4        0.13       -4.36      6.78 o
  -3  13   4       84.73       90.83      6.84 o
  -2  13   4        4.27       11.98      1.18 o
  -1  13   4      272.34      272.54     14.18 o
   0  13   4       46.69       38.95      2.62 o
   1  13   4      712.26      751.99     20.20 o
   2  13   4       57.26       60.83      3.37 o
   3  13   4        0.96       -3.38      4.47 o
   4  13   4      141.83      134.43      5.44 o
   5  13   4       31.59       31.19      5.09 o
   6  13   4       93.29       99.50     14.49 o
   7  13   4       32.03       21.79      7.45 o
   8  13   4       35.49       56.51     14.34 o
   9  13   4      132.50      125.33     13.61 o
  10  13   4       86.35      104.36     15.69 o
 -11  14   4      461.61      529.74     40.39 o
 -10  14   4        0.31       -8.08      8.08 o
  -9  14   4      139.60      151.31     16.03 o
  -8  14   4      127.17      151.56     10.15 o
  -7  14   4      291.24      259.80     18.19 o
  -6  14   4       87.09       62.59      8.36 o
  -5  14   4      606.21      653.31     20.90 o
  -4  14   4      649.58      702.43     32.07 o
  -3  14   4      214.52      204.45     10.24 o
  -2  14   4       43.89       43.00      1.70 o
  -1  14   4      603.49      690.76     11.17 o
   0  14   4        0.00        2.81      3.39 o
   1  14   4       49.24       62.54      3.37 o
   2  14   4      301.78      297.32     11.87 o
   3  14   4      569.44      575.69     26.21 o
   4  14   4        1.51        1.70      4.36 o
   5  14   4        1.32       -0.38      4.80 o
   6  14   4       22.82       31.54      7.81 o
   7  14   4       63.38       68.63      9.83 o
   8  14   4       31.01       31.54     13.26 o
   9  14   4      128.04      113.43     15.68 o
  10  14   4       60.02       64.21     12.40 o
 -11  15   4       44.69       36.08     24.05 o
 -10  15   4        1.80        2.07     11.10 o
  -9  15   4      572.69      679.95     21.50 o
  -8  15   4       17.54       11.55      9.25 o
  -7  15   4       40.92       39.24      8.72 o
  -6  15   4       42.38       47.06      8.08 o
  -5  15   4        0.03        7.60     11.10 o
  -4  15   4      110.08       97.39      8.14 o
  -3  15   4      268.81      273.10     12.40 o
  -2  15   4      160.64      181.00      4.78 o
  -1  15   4      950.33      998.14     15.77 o
   0  15   4       26.78       26.21      2.59 o
   1  15   4      327.24      339.63      7.11 o
   2  15   4      240.84      244.65      9.71 o
   3  15   4      267.02      266.67     12.49 o
   4  15   4        2.70        6.01      4.67 o
   5  15   4      185.87      151.01     18.19 o
   6  15   4        0.13        9.44      7.28 o
   7  15   4       23.15       32.46      9.10 o
   8  15   4        0.85        1.36     23.90 o
   9  15   4       67.24       74.31     11.81 o
  10  15   4        0.53       30.21     12.08 o
 -10  16   4        2.64       -4.88      9.53 o
  -9  16   4       93.84      121.49     32.07 o
  -8  16   4        2.36       -7.34      8.06 o
  -7  16   4       49.80       33.89      9.48 o
  -6  16   4        3.70        1.82      7.63 o
  -5  16   4        2.34       -6.76      7.68 o
  -4  16   4       16.16       17.04      6.52 o
  -3  16   4      104.19      102.56     13.41 o
  -2  16   4        0.13       -1.51      1.51 o
  -1  16   4      116.11      113.64     12.03 o
   0  16   4        5.26        4.53      1.84 o
   1  16   4      179.28      175.48      5.67 o
   2  16   4       15.36       15.11      4.30 o
   3  16   4       80.26       79.36      6.27 o
   4  16   4      645.74      671.58     31.91 o
   5  16   4        5.54       12.40      6.16 o
   6  16   4        0.35        5.97      7.92 o
   7  16   4       75.82       60.41     10.55 o
   8  16   4       28.07       35.10     11.74 o
   9  16   4      121.46      130.03     15.53 o
  10  16   4      146.47      144.92     26.21 o
 -10  17   4      193.91      152.94     19.73 o
  -9  17   4       21.07       26.99      8.21 o
  -8  17   4      185.73      215.48     12.94 o
  -7  17   4       15.05        2.97     10.31 o
  -6  17   4       40.84       51.30      9.93 o
  -5  17   4        1.69        2.60      6.19 o
  -4  17   4       40.32       49.82     16.50 o
  -3  17   4        2.03       -5.98      5.98 o
  -2  17   4      138.39      153.35      5.43 o
  -1  17   4       64.65       47.51      4.60 o
   0  17   4        0.04        1.08      3.05 o
   1  17   4        9.04        3.66      2.96 o
   2  17   4       13.51       13.31      4.73 o
   3  17   4      830.40      846.59     19.89 o
   4  17   4      725.19      724.18     23.11 o
   5  17   4       14.58       14.64      7.40 o
   6  17   4      135.04      144.40     11.50 o
   7  17   4        4.00       -8.22      8.23 o
   8  17   4        0.28      -10.50     10.50 o
   9  17   4        3.04       27.66     13.54 o
  -9  18   4       20.89       11.39     12.03 o
  -8  18   4       21.39       21.50      9.99 o
  -7  18   4       62.86       67.18     12.47 o
  -6  18   4      182.24      215.88     16.34 o
  -5  18   4      105.57      110.54      9.70 o
  -4  18   4      165.77      183.91     10.78 o
  -3  18   4       94.43       91.59      8.73 o
  -2  18   4      100.29       89.02      5.40 o
  -1  18   4        6.02       13.22      7.86 o
   0  18   4      635.82      643.23     15.26 o
   1  18   4       32.93       31.17      3.91 o
   2  18   4      314.84      329.89      8.93 o
   3  18   4       13.91       12.70      5.74 o
   4  18   4       62.84       53.57      7.56 o
   5  18   4      115.38      116.71     10.36 o
   6  18   4       21.58       29.03      9.13 o
   7  18   4        1.72        1.30      9.08 o
   8  18   4      302.95      291.97     20.16 o
   9  18   4        4.19      -16.34     16.34 o
  -9  19   4        9.40       16.65     10.48 o
  -8  19   4        2.13       -9.44      9.59 o
  -7  19   4       78.61       63.90     12.95 o
  -6  19   4       15.94       10.57     10.95 o
  -5  19   4       62.18       63.27     11.25 o
  -4  19   4       19.75       15.40     10.33 o
  -3  19   4       19.58       15.44      7.01 o
  -2  19   4      141.07      136.26      5.46 o
  -1  19   4       59.49       65.33      5.09 o
   0  19   4        5.41        5.74      4.21 o
   1  19   4      195.25      192.06      9.10 o
   2  19   4       50.19       50.26      7.40 o
   3  19   4       15.34       14.13      4.25 o
   4  19   4       34.63       33.21      7.24 o
   5  19   4      162.35      149.47     14.95 o
   6  19   4        9.04        6.41     10.02 o
   7  19   4        0.15       -8.76      9.78 o
   8  19   4       26.38       34.29     12.50 o
   9  19   4        2.35       18.81     20.04 o
  -9  20   4       19.45       14.80     11.72 o
  -8  20   4       36.59       63.49      9.90 o
  -7  20   4       48.63       56.03     14.03 o
  -6  20   4       95.73       90.04     17.88 o
  -5  20   4        6.06       12.17      8.49 o
  -4  20   4      419.42      478.04     18.67 o
  -3  20   4      286.24      299.99     26.21 o
  -2  20   4        2.54       -5.00      7.33 o
  -1  20   4        5.86       10.29      3.92 o
   0  20   4       26.65       27.33      8.79 o
   1  20   4      519.79      515.56     17.27 o
   2  20   4        3.11        9.56      6.78 o
   3  20   4      109.55      113.78      8.63 o
   4  20   4      325.28      324.38     13.88 o
   5  20   4      101.65       95.90     17.11 o
   6  20   4       20.63       24.26     12.49 o
   7  20   4        0.07        4.34     10.78 o
   8  20   4       20.48        6.78     16.03 o
  -8  21   4       73.58       59.20     13.26 o
  -7  21   4       14.71       24.39      9.32 o
  -6  21   4       13.17       16.51     13.57 o
  -5  21   4       43.10       81.83     16.03 o
  -4  21   4      130.19      118.20     11.54 o
  -3  21   4       49.39       60.24      9.83 o
  -2  21   4       30.78       34.31      7.30 o
  -1  21   4        1.74       11.11      6.01 o
   0  21   4        8.55       15.73      6.17 o
   1  21   4       95.58       97.75      8.33 o
   2  21   4       59.93       53.04      8.02 o
   3  21   4      116.69      102.06      9.56 o
   4  21   4      248.56      232.18     12.03 o
   5  21   4       31.04       25.59      6.17 o
   6  21   4      115.15      112.55     21.89 o
   7  21   4        0.01        8.94     20.97 o
  -8  22   4       40.73       18.81     19.43 o
  -7  22   4       16.65        2.87     11.09 o
  -6  22   4       17.02       27.87     11.26 o
  -5  22   4        0.69       -3.86      9.62 o
  -4  22   4       24.22       33.88     20.51 o
  -3  22   4        0.24        4.54     10.79 o
  -2  22   4       21.46       17.23      7.70 o
  -1  22   4      178.42      194.26     18.81 o
   0  22   4      505.02      554.72     19.43 o
   1  22   4       28.28       25.28      6.17 o
   2  22   4      113.67      112.24      9.87 o
   3  22   4       32.48       17.88      8.02 o
   4  22   4      126.52      103.60      8.33 o
   5  22   4      357.50      339.18     16.03 o
  -7  23   4        2.53      -10.48     21.89 o
  -6  23   4       23.84        3.64     11.93 o
  -5  23   4        1.10       16.59     10.02 o
  -4  23   4       61.03       75.59     16.96 o
  -3  23   4       10.27       23.13     15.11 o
  -2  23   4       71.22       86.34     17.58 o
  -1  23   4        3.25        4.93     13.26 o
   0  23   4        0.00        0.93      5.86 o
   1  23   4       86.55       82.33      8.33 o
   2  23   4       16.72       20.97      6.17 o
   3  23   4       27.59       30.22      8.33 o
   4  23   4        8.98        8.63      7.71 o
   5  23   4      269.10      224.78     24.05 o
  -5  24   4       10.59        9.87     17.88 o
  -4  24   4       23.01       13.26     17.88 o
  -3  24   4       11.41       23.74     13.88 o
  -2  24   4       34.93       39.16     11.41 o
  -1  24   4      104.04      144.92     15.73 o
   0  24   4       10.29       -3.08     12.64 o
   1  24   4      261.81      262.09     14.18 o
   2  24   4        3.37       -4.63      7.09 o
   3  24   4        0.02        1.85      6.17 o
   4  24   4      120.02      108.54     17.88 o
   5  24   4      159.53      168.36     19.73 o
  -4  25   4        4.15        0.62     16.96 o
  -3  25   4       36.60       11.10     12.33 o
  -2  25   4      100.82       87.26     15.73 o
  -1  25   4        2.14        1.23     14.18 o
   0  25   4      202.16      160.96     15.73 o
   1  25   4       59.86       71.23      9.56 o
   2  25   4       10.03        9.56      8.02 o
   3  25   4        7.05       24.36     15.73 o
   4  25   4       20.87       14.18     15.73 o
  -3  26   4        9.44        2.47     11.10 o
  -2  26   4        0.05      -11.72     16.03 o
  -1  26   4       42.14       33.61     11.41 o
   0  26   4        9.27        1.85     15.73 o
   1  26   4       39.59       37.00     13.88 o
   2  26   4        1.14        7.71      9.25 o
   3  26   4       21.68        4.93     13.26 o
  -1  27   4       89.52       95.28     19.12 o
   0  27   4       87.67       53.65     14.18 o
   1  27   4        0.08        6.17      9.87 o
 -13   0   5      101.87       83.87     14.80 o
 -11   0   5      165.90      199.19     15.11 o
  -9   0   5       48.29       41.94      5.24 o
  -7   0   5     1358.74     1345.32     26.52 o
  -5   0   5        0.77        2.16      2.78 o
  -3   0   5      397.41      478.25      9.25 o
  -1   0   5    13278.73    13321.80    176.68 o
   1   0   5     3226.84     3258.30     53.34 o
   3   0   5      229.62      219.54      5.55 o
   5   0   5       33.99       48.72      6.17 o
   7   0   5     2072.81     2117.42     49.03 o
   9   0   5        0.59       -0.93      7.71 o
  11   0   5       32.27       32.68      9.56 o
 -13   1   5       16.58        6.86     13.04 o
 -12   1   5        1.66       13.82     11.87 o
 -11   1   5      121.92      146.11      9.92 o
 -10   1   5       12.56        8.27      5.31 o
  -9   1   5      123.24      110.67      7.25 o
  -8   1   5        1.28        0.60      3.25 o
  -7   1   5      809.47      810.15     13.50 o
  -6   1   5      460.22      456.22      7.96 o
  -5   1   5      253.48      257.88      4.74 o
  -4   1   5       87.05       92.09      2.28 o
  -3   1   5     4419.60     4766.85     46.88 o
  -2   1   5       43.14       57.56      1.74 o
  -1   1   5      222.39      195.95      3.33 o
   0   1   5        0.41        0.97      1.48 o
   1   1   5      527.01      570.32      8.29 o
   2   1   5     1000.66     1065.36     13.17 o
   3   1   5      132.90      120.95      3.16 o
   4   1   5      631.00      655.97     11.59 o
   5   1   5        4.03        6.40      3.37 o
   6   1   5      722.56      727.15     14.03 o
   7   1   5      586.08      585.12     13.84 o
   8   1   5        1.26        2.94      6.94 o
   9   1   5        1.24        6.44      5.78 o
  10   1   5        1.78        6.67      6.39 o
  11   1   5      130.68      139.01     10.18 o
  12   1   5       10.34        5.47     17.88 o
 -13   2   5       32.47       11.10     18.81 o
 -12   2   5       38.49       40.03      9.70 o
 -11   2   5        2.20       -4.09      7.11 o
 -10   2   5        0.10       10.46      8.63 o
  -9   2   5       49.57       51.29      4.07 o
  -8   2   5       26.73       26.66      3.16 o
  -7   2   5      479.48      464.64      8.69 o
  -6   2   5        0.44        7.02      2.28 o
  -5   2   5     1951.41     1758.02     21.20 o
  -4   2   5      306.29      273.95      7.25 o
  -3   2   5      688.46      741.61      8.83 o
  -2   2   5      382.81      425.23      5.67 o
  -1   2   5       82.48       73.95      2.28 o
   0   2   5       78.98       97.20      2.42 o
   1   2   5      509.67      535.70      8.33 o
   2   2   5      468.55      560.60      7.90 o
   3   2   5       29.48       42.47      2.50 o
   4   2   5      249.63      231.01      5.84 o
   5   2   5       26.72       30.07      4.30 o
   6   2   5      159.05      142.74      6.09 o
   7   2   5      378.30      387.56     17.88 o
   8   2   5      347.54      322.52     12.64 o
   9   2   5      452.22      412.05     18.35 o
  10   2   5        9.48        4.31      6.32 o
  11   2   5      129.01      123.87     11.72 o
  12   2   5       79.66       77.23     13.34 o
 -12   3   5       38.38       42.27     12.18 o
 -11   3   5       60.99       70.91      9.25 o
 -10   3   5       12.79       17.51      4.93 o
  -9   3   5        3.55        5.55      4.14 o
  -8   3   5        0.32       -0.56      2.72 o
  -7   3   5       42.22       41.58      3.16 o
  -6   3   5     1400.35     1339.83     18.38 o
  -5   3   5      472.66      446.65      6.89 o
  -4   3   5      332.51      379.23      5.40 o
  -3   3   5      824.94      884.55     10.35 o
  -2   3   5     6373.94     6779.18     65.51 o
  -1   3   5      210.92      241.30      3.71 o
   0   3   5        9.09        9.74      1.70 o
   1   3   5      354.45      403.68      9.40 o
   2   3   5      119.26      134.50      3.18 o
   3   3   5     1499.59     1691.38     20.50 o
   4   3   5      288.68      261.61      6.72 o
   5   3   5       22.22       18.30      3.70 o
   6   3   5       31.35       21.35      4.07 o
   7   3   5       94.88       74.95      5.26 o
   8   3   5      731.43      783.87     17.32 o
   9   3   5       60.02       67.87      6.01 o
  10   3   5        5.46        6.56      5.92 o
  11   3   5       41.80       53.98      9.39 o
  12   3   5       12.64       28.68     10.79 o
 -12   4   5      200.03      197.52     11.88 o
 -11   4   5       18.48       23.92      9.10 o
 -10   4   5        0.13       -2.87      5.00 o
  -9   4   5       43.46       36.18      4.48 o
  -8   4   5       95.62       87.38      4.13 o
  -7   4   5       37.75       35.99      3.16 o
  -6   4   5       54.60       59.16      3.05 o
  -5   4   5     1024.66     1000.02     13.19 o
  -4   4   5      119.51      117.83      4.16 o
  -3   4   5       90.79       82.16      1.93 o
  -2   4   5     1420.28     1505.93     17.34 o
  -1   4   5     1270.32     1342.49     14.72 o
   0   4   5      661.53      693.98      9.64 o
   1   4   5     4639.92     5171.57     53.69 o
   2   4   5        9.76        2.00      1.74 o
   3   4   5       21.13       19.22      2.78 o
   4   4   5       38.34       33.10      3.27 o
   5   4   5        3.97        6.19      3.59 o
   6   4   5        2.86       -0.77      5.24 o
   7   4   5       87.61       78.48      5.56 o
   8   4   5      190.24      187.95      8.06 o
   9   4   5       71.84       69.14      6.27 o
  10   4   5        2.55       -3.20      5.11 o
  11   4   5       38.18       40.66      9.32 o
  12   4   5        2.93       21.28     22.82 o
 -12   5   5       80.18       86.19     19.27 o
 -11   5   5       11.97        9.53      6.66 o
 -10   5   5      175.38      197.52      7.86 o
  -9   5   5      188.65      170.84      7.09 o
  -8   5   5      130.43      117.33      4.36 o
  -7   5   5       86.94       90.04      3.71 o
  -6   5   5       98.38       91.30      3.02 o
  -5   5   5      489.10      492.60      7.41 o
  -4   5   5        5.94        8.39      3.55 o
  -3   5   5       77.08       94.89      3.70 o
  -2   5   5       43.51       43.18      1.53 o
  -1   5   5       16.80       18.36      1.25 o
   0   5   5      290.75      327.81      4.87 o
   1   5   5     1472.24     1715.93     19.97 o
   2   5   5      764.87      842.03     11.28 o
   3   5   5        6.97        6.78      3.08 o
   4   5   5     1209.75     1307.98     20.81 o
   5   5   5      148.32      172.01      6.21 o
   6   5   5        4.54        5.22      5.02 o
   7   5   5      322.54      312.51     10.78 o
   8   5   5       28.35       30.52      5.89 o
   9   5   5       74.87       96.18     30.06 o
  10   5   5       18.46       19.19      6.74 o
  11   5   5        1.06       11.29      8.24 o
  12   5   5      135.94      131.36     23.74 o
 -12   6   5       17.41       20.82     10.05 o
 -11   6   5       23.84       31.42      5.91 o
 -10   6   5        7.70        8.84      4.93 o
  -9   6   5      304.82      282.92      8.43 o
  -8   6   5      335.25      340.33      8.59 o
  -7   6   5       17.34        9.43      2.62 o
  -6   6   5      621.23      555.39      8.37 o
  -5   6   5      107.72      102.26      3.24 o
  -4   6   5       54.10       77.94      1.99 o
  -3   6   5      627.54      662.21      7.50 o
  -2   6   5      330.07      350.07      5.47 o
  -1   6   5        0.10        0.15      1.31 o
   0   6   5      403.14      513.46      7.63 o
   1   6   5      219.36      262.33      4.43 o
   2   6   5      429.28      451.32      7.52 o
   3   6   5      396.66      431.01      8.16 o
   4   6   5      172.64      176.09      5.53 o
   5   6   5     1507.15     1553.34     25.51 o
   6   6   5      238.80      229.36      7.28 o
   7   6   5      136.90      169.52     11.41 o
   8   6   5      429.01      395.08     10.78 o
   9   6   5        1.01        0.56      7.71 o
  10   6   5        8.89        1.76      6.85 o
  11   6   5        9.04       -3.85     11.26 o
  12   6   5       33.80       17.88     16.03 o
 -12   7   5       15.31       50.05     22.82 o
 -11   7   5       26.13       22.98      8.16 o
 -10   7   5       10.58        6.60      5.27 o
  -9   7   5      345.63      329.64     17.11 o
  -8   7   5      339.64      331.34      9.56 o
  -7   7   5       33.61       22.44      3.85 o
  -6   7   5      100.52       95.26      2.62 o
  -5   7   5      665.64      688.09      8.95 o
  -4   7   5      423.43      377.32      8.94 o
  -3   7   5       26.95       38.91      0.96 o
  -2   7   5     1165.78     1163.37     22.05 o
  -1   7   5      242.37      255.62      8.63 o
   0   7   5      562.08      621.90      8.72 o
   1   7   5        5.74        5.78      1.70 o
   2   7   5       76.28       74.24      3.25 o
   3   7   5       16.01       18.50      2.78 o
   4   7   5      111.53      123.34      4.05 o
   5   7   5      931.77      939.03     15.32 o
   6   7   5       20.62        7.24      3.59 o
   7   7   5      161.08      184.40      8.17 o
   8   7   5       18.47       19.67      7.25 o
   9   7   5      488.78      521.52     17.17 o
  10   7   5       25.97       44.59     11.41 o
  11   7   5      106.53      133.47     13.83 o
  12   7   5       13.30       45.94     24.67 o
 -12   8   5      130.98      138.18     18.28 o
 -11   8   5       48.38       45.41      8.87 o
 -10   8   5       15.84        9.17      6.43 o
  -9   8   5       45.76       56.12      4.69 o
  -8   8   5     1271.05     1303.04     27.60 o
  -7   8   5       85.34       97.05      9.40 o
  -6   8   5      498.98      466.04      7.29 o
  -5   8   5      101.82      104.87      5.01 o
  -4   8   5      258.96      303.22     12.64 o
  -3   8   5        0.01        1.27      3.39 o
  -2   8   5        0.69        1.95      0.96 o
  -1   8   5      450.06      488.57      6.44 o
   0   8   5       89.15       85.45      4.78 o
   1   8   5      268.88      329.52      8.63 o
   2   8   5      831.19      936.83     14.49 o
   3   8   5       60.36       67.69      4.63 o
   4   8   5        9.57        9.39      2.62 o
   5   8   5      155.62      121.80      4.56 o
   6   8   5      920.95      949.35     18.63 o
   7   8   5      426.46      392.95     10.14 o
   8   8   5      386.23      407.40     23.28 o
   9   8   5      172.97      190.20     39.16 o
  10   8   5      184.62      186.36     15.28 o
  11   8   5       99.41       80.94     14.38 o
 -12   9   5       29.33        8.63     32.38 o
 -11   9   5      393.65      418.49     18.19 o
 -10   9   5       58.99       45.47      6.94 o
  -9   9   5      289.37      282.26     16.34 o
  -8   9   5      189.82      168.22      7.62 o
  -7   9   5       78.17       71.31      5.62 o
  -6   9   5       16.78       20.08      4.59 o
  -5   9   5      141.56      123.24      6.94 o
  -4   9   5       81.49       70.23      4.87 o
  -3   9   5       51.76       48.32      4.63 o
  -2   9   5       61.46       78.22      1.84 o
  -1   9   5      382.19      361.34      5.18 o
   0   9   5      136.80      158.72      8.02 o
   1   9   5      268.84      272.78      5.34 o
   2   9   5      229.96      237.77      5.63 o
   3   9   5      204.49      219.75     13.26 o
   4   9   5      810.29      746.23     12.59 o
   5   9   5       31.62       28.34      3.00 o
   6   9   5      259.78      268.02     10.64 o
   7   9   5        5.79       21.08      4.32 o
   8   9   5        2.96        8.48      5.01 o
   9   9   5       82.10       80.82     12.51 o
  10   9   5      155.72      189.33     32.07 o
  11   9   5        3.09        9.13     29.45 o
 -11  10   5      531.93      633.58     27.60 o
 -10  10   5        2.41        9.52      7.41 o
  -9  10   5       85.49       83.00      7.20 o
  -8  10   5      259.61      253.45     10.02 o
  -7  10   5      111.73       93.07     10.18 o
  -6  10   5        4.93       11.02      4.22 o
  -5  10   5      540.90      540.51     12.42 o
  -4  10   5      125.65      149.47     13.26 o
  -3  10   5       79.52       78.97      5.70 o
  -2  10   5      345.17      367.43      5.66 o
  -1  10   5      352.95      354.69      6.48 o
   0  10   5     1960.74     2158.57     47.33 o
   1  10   5      106.30      138.61     13.10 o
   2  10   5       22.95       22.69      2.44 o
   3  10   5      273.99      264.60      6.58 o
   4  10   5       25.63       29.09      6.17 o
   5  10   5        0.97        0.20      2.18 o
   6  10   5      513.14      471.68     15.73 o
   7  10   5       12.86        5.89      4.20 o
   8  10   5       39.59       19.29      8.16 o
   9  10   5       98.06       95.83     12.03 o
  10  10   5        3.32        4.84     11.97 o
  11  10   5       53.22       74.91     14.54 o
 -11  11   5       33.57       34.17      8.49 o
 -10  11   5       13.89       15.46      8.69 o
  -9  11   5        3.09       10.02      7.86 o
  -8  11   5       15.57       23.79      5.04 o
  -7  11   5       31.10       29.98      4.87 o
  -6  11   5       49.13       44.49      5.40 o
  -5  11   5      342.62      308.62     10.14 o
  -4  11   5      163.89      159.79     11.87 o
  -3  11   5      470.87      470.71     15.57 o
  -2  11   5      113.69      121.43      2.76 o
  -1  11   5      872.25      971.46     12.64 o
   0  11   5      108.76      113.07      3.25 o
   1  11   5       65.25       68.05      6.78 o
   2  11   5       64.79       58.52      3.63 o
   3  11   5       88.04       76.65      4.01 o
   4  11   5      145.41      135.04     12.95 o
   5  11   5       62.54       66.91      3.54 o
   6  11   5        1.32       -0.33      3.76 o
   7  11   5      302.29      305.31     12.05 o
   8  11   5       93.05      112.63     11.28 o
   9  11   5        0.58        1.72     11.03 o
  10  11   5      139.61      116.45     15.11 o
  11  11   5        6.22        7.40     19.12 o
 -11  12   5        0.34        1.11     10.64 o
 -10  12   5      326.25      344.26     12.19 o
  -9  12   5      414.59      439.61     18.19 o
  -8  12   5       56.96       45.13      6.63 o
  -7  12   5        6.03        9.57      5.40 o
  -6  12   5       53.05       53.16      6.41 o
  -5  12   5      936.19      927.82     39.47 o
  -4  12   5      332.34      315.74      9.52 o
  -3  12   5       43.68       40.38      5.24 o
  -2  12   5        8.09       10.31      1.16 o
  -1  12   5        0.79        1.87      3.24 o
   0  12   5      336.68      333.28      6.82 o
   1  12   5        9.60        7.91      2.37 o
   2  12   5      411.05      408.79      8.56 o
   3  12   5       77.91       68.92      3.92 o
   4  12   5      906.06      932.82     17.55 o
   5  12   5      162.75      166.57     17.11 o
   6  12   5        4.06       10.07      5.09 o
   7  12   5        1.24        2.25     10.64 o
   8  12   5       12.01      -10.79     10.79 o
   9  12   5       15.51       11.81     22.05 o
  10  12   5      489.54      499.85     25.26 o
 -11  13   5      142.41      110.70     15.11 o
 -10  13   5       81.42       97.58      9.78 o
  -9  13   5      451.20      470.02     32.53 o
  -8  13   5       52.10       52.37     10.48 o
  -7  13   5       39.28       33.70      6.95 o
  -6  13   5      110.73      109.13     22.82 o
  -5  13   5       12.17       11.33      7.40 o
  -4  13   5      105.21      103.83     10.95 o
  -3  13   5       15.55       13.78      4.23 o
  -2  13   5      281.24      293.68      5.27 o
  -1  13   5        0.64        2.44      1.25 o
   0  13   5      363.58      356.08      7.16 o
   1  13   5       98.94       97.00      3.99 o
   2  13   5       76.03       78.11      6.17 o
   3  13   5      146.75      115.88     16.34 o
   4  13   5       74.45       66.87      7.71 o
   5  13   5        0.52        7.05      5.18 o
   6  13   5        5.57       -4.33      4.33 o
   7  13   5        5.92       -1.43      7.14 o
   8  13   5      229.12      224.59     15.50 o
   9  13   5        7.27        3.42     13.47 o
  10  13   5        6.20        0.67     13.74 o
 -11  14   5        3.88       -2.16     13.26 o
 -10  14   5      200.34      203.08     11.77 o
  -9  14   5      153.50      161.96     19.12 o
  -8  14   5        2.56       -0.07      6.14 o
  -7  14   5      128.41      150.01      9.85 o
  -6  14   5       80.52       71.50      9.71 o
  -5  14   5      381.91      381.51     11.92 o
  -4  14   5      414.84      423.70     12.14 o
  -3  14   5      308.48      335.21     10.41 o
  -2  14   5       46.51       46.35      1.73 o
  -1  14   5       20.53       17.69      2.00 o
   0  14   5      138.28      130.35      5.86 o
   1  14   5      157.62      151.44      4.65 o
   2  14   5       66.89       76.84      4.63 o
   3  14   5      594.42      590.26     25.75 o
   4  14   5       71.79       69.19      7.09 o
   5  14   5       51.84       61.63      5.87 o
   6  14   5        0.26        2.35      7.68 o
   7  14   5        4.65       -5.27      8.15 o
   8  14   5      202.38      197.60     15.73 o
   9  14   5      141.46      158.86     15.31 o
  10  14   5        6.08       18.26     12.96 o
 -10  15   5        2.82        4.93      9.90 o
  -9  15   5      365.31      404.39     16.19 o
  -8  15   5       18.10       18.45      7.33 o
  -7  15   5        0.82        4.20      8.94 o
  -6  15   5      178.84      164.04      8.92 o
  -5  15   5       15.52       13.83      5.40 o
  -4  15   5      244.27      224.86      8.72 o
  -3  15   5      229.35      210.89      7.70 o
  -2  15   5       18.22       20.14      1.46 o
  -1  15   5       16.54       12.63      3.08 o
   0  15   5        8.51       11.48      2.44 o
   1  15   5       21.47       17.63      2.94 o
   2  15   5      569.75      542.65     25.28 o
   3  15   5        0.07        1.93      4.16 o
   4  15   5        6.22        8.30      4.28 o
   5  15   5       10.27       16.14      6.27 o
   6  15   5        0.95       -6.34      7.33 o
   7  15   5        0.01        8.69     21.58 o
   8  15   5        2.74       -1.29      9.97 o
   9  15   5       10.49       18.19     11.29 o
  10  15   5        0.18        5.24     24.98 o
 -10  16   5        6.68       -0.65     11.06 o
  -9  16   5      179.67      195.88     12.64 o
  -8  16   5       52.40       67.39     14.49 o
  -7  16   5       61.54       65.27      7.69 o
  -6  16   5       53.51       46.80      6.34 o
  -5  16   5      591.56      584.98     17.23 o
  -4  16   5       73.33       59.34      8.63 o
  -3  16   5      106.36      107.84      5.57 o
  -2  16   5       48.11       58.05      2.01 o
  -1  16   5        2.48        1.61      1.93 o
   0  16   5       33.86       30.22      3.49 o
   1  16   5      278.91      269.18      8.79 o
   2  16   5      330.61      321.14     13.72 o
   3  16   5       83.45       81.68      5.84 o
   4  16   5       17.29       12.13      6.48 o
   5  16   5      262.56      265.31     21.89 o
   6  16   5        1.00       -3.61      8.78 o
   7  16   5       72.75       93.09     26.06 o
   8  16   5       87.61      103.22     19.89 o
   9  16   5        1.76       16.67     13.30 o
  -9  17   5      174.36      201.31     13.21 o
  -8  17   5        0.00       -2.51      7.97 o
  -7  17   5       41.61       49.21      7.41 o
  -6  17   5       59.54       53.56      6.66 o
  -5  17   5        9.91       10.96      5.63 o
  -4  17   5      567.83      573.29     16.29 o
  -3  17   5        4.80       12.20      7.55 o
  -2  17   5       36.18       44.56      2.42 o
  -1  17   5        4.85        0.06      2.28 o
   0  17   5       32.83       33.54      3.59 o
   1  17   5      293.20      298.48      9.26 o
   2  17   5      136.11      124.01      6.94 o
   3  17   5      217.94      219.83      8.37 o
   4  17   5       21.67       17.36      8.94 o
   5  17   5       64.04       59.45      9.25 o
   6  17   5       43.31       57.83      9.40 o
   7  17   5       52.55       62.92     16.34 o
   8  17   5        6.34       12.59     10.66 o
   9  17   5        2.27       19.12     16.34 o
  -9  18   5      149.85      169.06     13.44 o
  -8  18   5       30.17       25.69      8.22 o
  -7  18   5       15.08       17.84      6.97 o
  -6  18   5       19.52        9.13      9.25 o
  -5  18   5       16.49       14.63      6.53 o
  -4  18   5      139.84      133.41     21.43 o
  -3  18   5       90.97      103.17      6.56 o
  -2  18   5        0.59       -3.45      3.89 o
  -1  18   5      134.16      142.97      6.39 o
   0  18   5       63.56       69.19      5.57 o
   1  18   5       39.35       29.45      7.55 o
   2  18   5        8.72        9.13      4.90 o
   3  18   5       21.18       25.44      6.44 o
   4  18   5        8.83       16.31      6.85 o
   5  18   5       18.70       16.03      8.73 o
   6  18   5       21.87       12.19      9.59 o
   7  18   5       50.36       51.55     14.65 o
   8  18   5       81.60       83.07     34.38 o
   9  18   5      147.14      112.55     26.83 o
  -9  19   5        4.55       13.57     15.11 o
  -8  19   5       97.45      103.24     11.28 o
  -7  19   5       24.62       20.04      7.70 o
  -6  19   5        0.73       -1.33      6.90 o
  -5  19   5        7.28       18.21      7.10 o
  -4  19   5        2.36       -3.49      5.99 o
  -3  19   5      286.71      284.75     10.39 o
  -2  19   5       36.13       48.44     14.80 o
  -1  19   5        2.55        2.47      7.09 o
   0  19   5       46.44       48.08      5.26 o
   1  19   5       16.46       20.53      5.30 o
   2  19   5      173.79      175.27      8.08 o
   3  19   5       33.25       15.11     11.41 o
   4  19   5       69.61       75.54     17.27 o
   5  19   5       88.63       95.52      9.84 o
   6  19   5       28.12       53.79     10.22 o
   7  19   5        5.20       -8.13     10.57 o
   8  19   5       14.16        6.25     11.28 o
  -8  20   5      538.79      556.14     23.89 o
  -7  20   5        4.19        5.95      8.88 o
  -6  20   5       14.45       10.15      8.81 o
  -5  20   5      173.09      150.43      9.64 o
  -4  20   5        0.70        6.42      8.01 o
  -3  20   5      237.55      286.66     28.06 o
  -2  20   5       16.37       17.03      7.84 o
  -1  20   5      208.30      216.55      7.89 o
   0  20   5       20.64       21.27      4.81 o
   1  20   5       90.65       90.43     10.64 o
   2  20   5       77.27       76.16      7.09 o
   3  20   5       13.70        5.55      5.86 o
   4  20   5       21.58       12.03     12.03 o
   5  20   5       22.62       27.13     12.33 o
   6  20   5      205.78      213.07     19.12 o
   7  20   5       18.44       12.03     18.19 o
  -8  21   5        1.13      -18.50     18.50 o
  -7  21   5        9.60        6.92     11.95 o
  -6  21   5       13.15        4.27     11.04 o
  -5  21   5       14.01       14.97      9.17 o
  -4  21   5      237.73      251.65     14.37 o
  -3  21   5       59.22       78.57     10.14 o
  -2  21   5      127.79      148.29     10.67 o
  -1  21   5        0.00        4.09      9.48 o
   0  21   5       54.90       31.76      7.09 o
   1  21   5       90.73       85.41      8.02 o
   2  21   5       25.25       31.45      7.09 o
   3  21   5       16.48       13.26      6.17 o
   4  21   5       43.58       43.17      8.33 o
   5  21   5       42.24       18.81     15.73 o
   6  21   5       81.96       82.33     15.11 o
  -7  22   5      145.81      159.72     24.05 o
  -6  22   5        3.62       15.88     11.99 o
  -5  22   5        0.29        9.94     10.67 o
  -4  22   5        4.53       13.74      8.33 o
  -3  22   5       22.15       11.81     10.00 o
  -2  22   5       21.29       38.63     10.64 o
  -1  22   5        1.53       -7.09      9.56 o
   0  22   5       93.43       89.42      7.09 o
   1  22   5      198.22      193.02     10.79 o
   2  22   5       12.09       12.03      4.93 o
   3  22   5        0.01        6.78      7.09 o
   4  22   5       42.92       30.83      9.56 o
   5  22   5      214.31      195.18     12.95 o
   6  22   5       39.10       55.81     21.89 o
  -7  23   5       29.62       29.91     16.34 o
  -6  23   5       30.09       15.66     11.52 o
  -5  23   5       78.88       91.48     13.84 o
  -4  23   5       21.51        5.92     13.88 o
  -3  23   5      142.43      156.02     20.97 o
  -2  23   5       11.12       11.72     14.49 o
  -1  23   5      113.09      160.65     17.27 o
   0  23   5       47.39       53.34      7.09 o
   1  23   5       25.94       35.77      6.78 o
   2  23   5        0.01        7.40      6.48 o
   3  23   5        1.30        4.01      6.78 o
   4  23   5       24.82       17.27      8.02 o
   5  23   5      146.23      159.11     21.58 o
  -5  24   5       77.78       58.89     14.80 o
  -4  24   5      242.23      263.02     24.67 o
  -3  24   5       35.49       30.22     11.41 o
  -2  24   5       74.43       75.24     12.64 o
  -1  24   5       52.48       48.10      9.87 o
   0  24   5       24.24       24.98     10.18 o
   1  24   5       90.51       66.60      8.94 o
   2  24   5        5.10       -6.48      8.02 o
   3  24   5       17.26       21.28      9.56 o
   4  24   5       43.53       54.89     10.48 o
   5  24   5       64.04       44.09     12.64 o
  -4  25   5        3.89      -14.18     14.18 o
  -3  25   5      116.89      150.16     17.58 o
  -2  25   5        0.00        2.16     12.03 o
  -1  25   5       68.14       51.19     16.65 o
   0  25   5        0.60       24.67     14.49 o
   1  25   5       52.46       46.25     12.64 o
   2  25   5       34.25       35.15      9.56 o
   3  25   5        5.71       16.96      8.63 o
   4  25   5      117.33      144.61     19.43 o
  -2  26   5        9.56        7.71     16.34 o
  -1  26   5       48.22       45.64     17.58 o
   0  26   5       27.67        0.31     16.03 o
   1  26   5      130.75       83.25     12.64 o
   2  26   5        1.39       12.95     13.26 o
   3  26   5       36.02       44.09     16.03 o
   0  27   5        2.91       -9.56     12.95 o
   1  27   5        9.60       -6.48     12.64 o
 -12   0   6       83.41       77.70     15.11 o
 -10   0   6      122.96      140.61     11.72 o
  -8   0   6      416.91      427.68     12.33 o
  -6   0   6      724.73      703.34     15.42 o
  -4   0   6      280.11      271.04      5.86 o
  -2   0   6      478.81      420.89      8.33 o
   0   0   6      776.42      922.88     18.50 o
   2   0   6     8514.06     9417.52    141.22 o
   4   0   6       10.65       11.41      4.93 o
   6   0   6      359.55      371.56     14.80 o
   8   0   6     1033.58     1031.42     28.68 o
  10   0   6        6.54       12.95      9.56 o
  12   0   6       21.83      -25.28     25.28 o
 -13   1   6       48.54       58.86     14.17 o
 -12   1   6        0.01       -6.59      6.75 o
 -11   1   6      106.96      139.60      9.38 o
 -10   1   6       49.44       57.16      6.28 o
  -9   1   6        0.32        7.88      3.55 o
  -8   1   6      375.94      360.76      7.74 o
  -7   1   6        4.02        6.83      2.67 o
  -6   1   6      586.62      532.68      9.05 o
  -5   1   6      237.16      221.38      4.90 o
  -4   1   6       32.23       23.30      2.16 o
  -3   1   6      234.85      200.12      3.71 o
  -2   1   6       72.75       77.28      2.18 o
  -1   1   6      593.46      602.63      8.83 o
   0   1   6        5.89        3.33      1.54 o
   1   1   6     1445.43     1455.38     18.42 o
   2   1   6       17.10       18.38      2.62 o
   3   1   6      734.98      854.00     13.83 o
   4   1   6      805.51      867.04     15.92 o
   5   1   6        5.44        5.91      3.92 o
   6   1   6      806.61      829.03     16.57 o
   7   1   6        1.36        3.71      4.68 o
   8   1   6      166.51      153.81      9.10 o
   9   1   6       89.30       92.30     11.87 o
  10   1   6        2.01        5.48      9.40 o
  11   1   6        6.82        5.76      6.99 o
  12   1   6       30.95       -6.17     22.82 o
 -12   2   6       22.09       15.57     10.79 o
 -11   2   6       69.85      100.89      8.17 o
 -10   2   6      139.15      134.64      7.62 o
  -9   2   6       34.44       24.18      4.21 o
  -8   2   6      657.55      651.87     11.11 o
  -7   2   6      615.51      575.36     10.12 o
  -6   2   6      784.70      740.50     11.77 o
  -5   2   6       63.27       43.48      4.78 o
  -4   2   6        4.70       18.57      1.70 o
  -3   2   6      149.67      187.47      3.37 o
  -2   2   6     1838.86     2058.49     21.69 o
  -1   2   6      591.43      701.66     10.79 o
   0   2   6     1333.11     1373.53     17.62 o
   1   2   6      747.47      932.23     20.81 o
   2   2   6      456.49      455.49      7.08 o
   3   2   6       17.12       34.60      3.11 o
   4   2   6      182.77      208.52      7.36 o
   5   2   6       39.08       27.59      4.03 o
   6   2   6      424.19      420.30     10.34 o
   7   2   6        0.31        1.55      4.65 o
   8   2   6       88.22       88.58     11.10 o
   9   2   6       14.44       19.38      6.31 o
  10   2   6        4.86       -2.50      6.31 o
  11   2   6        0.41       18.71     10.02 o
 -12   3   6       28.96       38.61      8.56 o
 -11   3   6       42.15       49.84      7.85 o
 -10   3   6      120.80      128.60      8.63 o
  -9   3   6        5.85        5.95      4.21 o
  -8   3   6      105.40       86.88      4.47 o
  -7   3   6     4058.28     4033.07     48.75 o
  -6   3   6       84.44      107.24      5.86 o
  -5   3   6        7.26        6.15      3.08 o
  -4   3   6     1013.52     1010.08     13.11 o
  -3   3   6       32.55       27.24      1.84 o
  -2   3   6     2887.51     3216.16     52.42 o
  -1   3   6       98.20      128.28      2.62 o
   0   3   6      681.47      772.03     10.49 o
   1   3   6       31.88       38.16      2.18 o
   2   3   6     1102.94     1131.69     14.78 o
   3   3   6      250.44      255.79     10.64 o
   4   3   6      264.26      291.34      8.61 o
   5   3   6      290.71      291.39      9.31 o
   6   3   6      618.56      583.39     12.86 o
   7   3   6     1370.99     1404.74     25.29 o
   8   3   6        5.57       -1.75      5.02 o
   9   3   6        7.01        6.00     13.10 o
  10   3   6      177.91      165.95     11.56 o
  11   3   6        9.45       -5.18     13.10 o
 -12   4   6        2.71      -10.49     14.34 o
 -11   4   6        0.46       -1.46      7.18 o
 -10   4   6       45.75       59.84      5.85 o
  -9   4   6      168.03      157.26      6.94 o
  -8   4   6      146.10      114.53      5.70 o
  -7   4   6      908.59      904.02     13.95 o
  -6   4   6      569.26      539.03      8.93 o
  -5   4   6      708.19      762.99     12.95 o
  -4   4   6        7.46        9.89      1.70 o
  -3   4   6      325.90      330.68      5.40 o
  -2   4   6      163.43      200.75      3.69 o
  -1   4   6      763.51      851.98     10.24 o
   0   4   6      756.12      777.34     10.88 o
   1   4   6       33.79       44.30      1.99 o
   2   4   6      295.95      315.49      5.77 o
   3   4   6      383.76      405.17      7.94 o
   4   4   6       97.12      120.53      5.92 o
   5   4   6      184.46      153.87      7.30 o
   6   4   6       60.76       67.83     10.48 o
   7   4   6       15.78       20.94      6.07 o
   8   4   6      283.85      257.98     20.35 o
   9   4   6      143.73      157.37      8.69 o
  10   4   6        4.48        1.78      6.09 o
  11   4   6       98.16       89.35     13.84 o
 -12   5   6        9.20      -33.62     36.85 o
 -11   5   6        1.58       -8.28     13.10 o
 -10   5   6       89.90       97.10      8.63 o
  -9   5   6      210.26      221.57      7.92 o
  -8   5   6      717.32      685.33     13.48 o
  -7   5   6       49.46       48.73      5.09 o
  -6   5   6      859.43      818.94     12.40 o
  -5   5   6      254.53      239.35      4.59 o
  -4   5   6      186.33      185.39      3.85 o
  -3   5   6     2756.46     2928.56     43.94 o
  -2   5   6      378.08      432.39      6.43 o
  -1   5   6      542.74      633.84     12.64 o
   0   5   6      578.28      629.80      9.01 o
   1   5   6      170.29      168.34      3.48 o
   2   5   6       58.06       45.24      3.03 o
   3   5   6      333.85      350.39      7.46 o
   4   5   6     1243.28     1265.24     21.28 o
   5   5   6      127.15      120.77     10.64 o
   6   5   6      234.58      233.36     12.33 o
   7   5   6      135.14      144.68     10.48 o
   8   5   6      124.42      130.90     13.72 o
   9   5   6       14.59        5.65      5.78 o
  10   5   6       24.98       14.37     11.72 o
  11   5   6      164.22      135.90     15.26 o
 -12   6   6        5.86      -28.68     28.68 o
 -11   6   6       39.99       36.82      8.49 o
 -10   6   6        5.28       -4.31      4.78 o
  -9   6   6       37.48       44.71      6.01 o
  -8   6   6       15.78       13.63      3.69 o
  -7   6   6        0.03        4.46      2.28 o
  -6   6   6       72.99       65.83      2.51 o
  -5   6   6       63.88       63.30      2.15 o
  -4   6   6      935.48      913.27     12.00 o
  -3   6   6      125.11      157.23      3.99 o
  -2   6   6       53.99       56.32      3.39 o
  -1   6   6      174.15      164.00      3.25 o
   0   6   6      289.64      305.99      8.94 o
   1   6   6      367.08      399.45      6.30 o
   2   6   6      277.04      304.61      6.63 o
   3   6   6       86.33       94.98      4.21 o
   4   6   6      261.42      228.45     11.10 o
   5   6   6       81.51       86.70      9.10 o
   6   6   6        9.24       10.79      5.45 o
   7   6   6        4.03        6.41      4.90 o
   8   6   6      166.59      183.22      8.17 o
   9   6   6      154.41      152.47      8.28 o
  10   6   6        0.74        1.79     11.70 o
  11   6   6        1.10        6.31     16.96 o
 -12   7   6        1.17       -3.39     22.51 o
 -11   7   6       16.88       24.55     12.18 o
 -10   7   6       20.35       28.68      6.72 o
  -9   7   6        5.45        3.60      4.01 o
  -8   7   6      302.79      285.30     14.95 o
  -7   7   6       25.06       29.38      3.34 o
  -6   7   6      216.06      192.99      3.99 o
  -5   7   6      195.26      216.86      4.47 o
  -4   7   6     1111.49     1141.68     12.73 o
  -3   7   6      382.65      388.97      8.02 o
  -2   7   6      647.11      711.27     10.83 o
  -1   7   6     1226.25     1337.15     16.42 o
   0   7   6     1745.60     1823.51     31.76 o
   1   7   6      129.90      138.31      3.08 o
   2   7   6       57.55       59.04      2.23 o
   3   7   6     1115.72     1145.17     18.22 o
   4   7   6      100.79       79.76      6.01 o
   5   7   6        7.23        2.21      4.68 o
   6   7   6      118.56      105.30      5.86 o
   7   7   6       15.99       14.49      4.80 o
   8   7   6       12.46        7.58      5.82 o
   9   7   6       21.23       28.16      8.87 o
  10   7   6       63.00       70.55     20.81 o
  11   7   6        0.03       -6.41     14.37 o
 -11   8   6        2.90       10.05      7.41 o
 -10   8   6      206.82      234.68     28.83 o
  -9   8   6       27.64       26.76      9.87 o
  -8   8   6      658.60      651.91     31.45 o
  -7   8   6       65.46       69.93      3.41 o
  -6   8   6        8.49       12.00      4.05 o
  -5   8   6      813.90      780.64     16.13 o
  -4   8   6       42.83       24.93      9.87 o
  -3   8   6      520.09      499.00     10.18 o
  -2   8   6       14.23       19.79      2.31 o
  -1   8   6      447.39      501.91      7.72 o
   0   8   6      272.24      294.65     10.48 o
   1   8   6      794.48      853.57     14.95 o
   2   8   6       20.42       27.71      2.85 o
   3   8   6       43.28       45.24      2.29 o
   4   8   6      117.29      109.60      4.05 o
   5   8   6       31.98       24.15      3.18 o
   6   8   6        0.02        0.61      3.33 o
   7   8   6       22.56       37.45      5.18 o
   8   8   6       32.16       18.21      5.18 o
   9   8   6      395.85      394.17     19.39 o
  10   8   6       18.41       27.15     16.34 o
  11   8   6      147.45      142.15     16.03 o
 -11   9   6       73.51       82.65     12.64 o
 -10   9   6       74.99       59.47     12.18 o
  -9   9   6       10.08        4.60      9.71 o
  -8   9   6      216.49      196.81      8.65 o
  -7   9   6      133.45      122.40      6.94 o
  -6   9   6        4.39        0.60      3.81 o
  -5   9   6      121.95      130.59      5.67 o
  -4   9   6      114.33      111.40      5.74 o
  -3   9   6      104.14       96.09      8.33 o
  -2   9   6       76.08      100.80      3.55 o
  -1   9   6     1205.15     1289.98     17.68 o
   0   9   6       63.98       62.04      2.72 o
   1   9   6        1.15        4.15      4.47 o
   2   9   6       73.00       66.17      4.78 o
   3   9   6       18.58       19.87      2.81 o
   4   9   6      117.10       90.80      3.49 o
   5   9   6      159.27      158.66      5.62 o
   6   9   6        0.38       -0.15      4.30 o
   7   9   6        2.31        2.62      3.92 o
   8   9   6       50.33       46.69     10.79 o
   9   9   6        0.01       11.00      9.16 o
  10   9   6      110.68      111.32     12.80 o
  11   9   6       85.08       82.64     23.13 o
 -11  10   6       26.88       25.13      7.63 o
 -10  10   6        0.75        2.98      6.50 o
  -9  10   6      160.60      156.53     12.03 o
  -8  10   6      400.95      402.16     12.19 o
  -7  10   6        0.96       -1.42      4.62 o
  -6  10   6       39.42       35.12      4.65 o
  -5  10   6      483.99      472.15     13.00 o
  -4  10   6       40.00       24.15      4.34 o
  -3  10   6      130.40      134.34      6.17 o
  -2  10   6       82.71       87.80      2.62 o
  -1  10   6       45.31       36.03      1.77 o
   0  10   6      318.89      331.96      6.10 o
   1  10   6      364.62      367.56      8.17 o
   2  10   6       31.31       22.17      2.62 o
   3  10   6      173.17      167.53      5.62 o
   4  10   6      596.70      577.80     15.57 o
   5  10   6        3.39        2.65      2.73 o
   6  10   6      202.59      214.08     16.50 o
   7  10   6       13.70       12.84      6.44 o
   8  10   6      125.55      115.09     12.09 o
   9  10   6      176.73      179.64     14.89 o
  10  10   6        6.77       13.55      9.04 o
  11  10   6       21.13       15.11     17.58 o
 -11  11   6        9.74       10.35      7.68 o
 -10  11   6      209.16      219.93     11.21 o
  -9  11   6        5.35        2.12      7.25 o
  -8  11   6      368.89      379.17     11.77 o
  -7  11   6        8.33       10.66      4.73 o
  -6  11   6        3.38        1.63      6.17 o
  -5  11   6      806.64      816.20     18.53 o
  -4  11   6      730.84      731.93     17.25 o
  -3  11   6      284.42      282.28      8.49 o
  -2  11   6      200.73      214.93      4.14 o
  -1  11   6       33.00       38.35      1.93 o
   0  11   6        0.27        1.09      2.15 o
   1  11   6        8.75        2.67      3.70 o
   2  11   6        0.03       -0.89      3.55 o
   3  11   6      351.35      308.85     24.36 o
   4  11   6        8.13        1.39      4.14 o
   5  11   6        0.68        5.92      4.33 o
   6  11   6       33.16       43.75      6.11 o
   7  11   6       37.32       47.46      6.80 o
   8  11   6        0.01       21.65     10.60 o
   9  11   6      466.04      478.29     21.63 o
  10  11   6       10.72       10.12     12.95 o
 -11  12   6       23.11       35.01      9.92 o
 -10  12   6        0.56        1.33     15.11 o
  -9  12   6        1.08        9.02      6.00 o
  -8  12   6      333.33      361.50     11.75 o
  -7  12   6        1.84        1.01      5.40 o
  -6  12   6       19.13       18.85      5.84 o
  -5  12   6       47.28       32.09      6.63 o
  -4  12   6      305.03      314.53      9.98 o
  -3  12   6      283.47      286.22      8.87 o
  -2  12   6       11.81       12.63      1.85 o
  -1  12   6      295.67      310.76      5.40 o
   0  12   6      470.48      470.69      9.47 o
   1  12   6      129.89      133.28      4.50 o
   2  12   6      258.03      238.13     10.64 o
   3  12   6      666.34      588.11     14.49 o
   4  12   6       21.72       11.10      4.14 o
   5  12   6        0.10       10.26      4.84 o
   6  12   6        0.72       -1.17      5.77 o
   7  12   6        0.53        1.46      8.56 o
   8  12   6      124.60      150.77     13.34 o
   9  12   6       80.29      105.51     15.26 o
  10  12   6       44.26       27.43     13.90 o
 -11  13   6      132.22      116.55     17.27 o
 -10  13   6      635.04      730.04     21.91 o
  -9  13   6       26.96       29.20      8.33 o
  -8  13   6       70.19       75.11      8.15 o
  -7  13   6       10.70       -6.02      6.02 o
  -6  13   6        1.17        3.80      4.52 o
  -5  13   6      330.37      340.36     17.27 o
  -4  13   6      174.28      165.19     11.72 o
  -3  13   6       37.04       27.11     11.41 o
  -2  13   6       27.01       20.26      3.24 o
  -1  13   6       71.51       73.57      4.47 o
   0  13   6      167.74      163.89      5.12 o
   1  13   6      194.83      189.95      5.87 o
   2  13   6     2016.97     2048.45     49.18 o
   3  13   6      122.25      115.01      5.98 o
   4  13   6       13.17       17.12      5.09 o
   5  13   6      185.01      185.31     10.95 o
   6  13   6      147.12      128.95     21.89 o
   7  13   6       50.63       59.56     25.59 o
   8  13   6        1.54       -0.58     10.15 o
   9  13   6       85.81       91.39     14.71 o
  10  13   6      219.36      196.05     49.18 o
 -11  14   6        1.02      -12.95     21.28 o
 -10  14   6       66.71       69.21     10.78 o
  -9  14   6       15.16       22.88      8.56 o
  -8  14   6        1.11       10.79      6.58 o
  -7  14   6      184.96      174.11     28.98 o
  -6  14   6       28.60       36.48      6.94 o
  -5  14   6       63.75       58.57      6.25 o
  -4  14   6       30.53       27.15      4.50 o
  -3  14   6       17.90       14.05      4.16 o
  -2  14   6      268.32      263.11      5.04 o
  -1  14   6       11.97        8.68      2.47 o
   0  14   6      188.90      198.11      5.45 o
   1  14   6       44.10       45.62      3.55 o
   2  14   6       11.66       10.84      5.24 o
   3  14   6       72.19       78.94      5.53 o
   4  14   6        0.00       -1.45      8.79 o
   5  14   6       51.48       52.25      6.21 o
   6  14   6       22.90       36.14      7.63 o
   7  14   6      189.32      201.72     23.59 o
   8  14   6        2.20        2.33      9.56 o
   9  14   6        5.16        6.83     19.58 o
  10  14   6       14.36       11.10     15.42 o
 -10  15   6      137.92      164.56     14.03 o
  -9  15   6       78.52       68.78     10.57 o
  -8  15   6       17.24       12.76      8.38 o
  -7  15   6      340.03      362.11     14.80 o
  -6  15   6       64.99       59.99      6.87 o
  -5  15   6       68.08       75.42      6.52 o
  -4  15   6      566.98      566.22     15.45 o
  -3  15   6        0.08       -2.99      7.55 o
  -2  15   6        0.15       -1.19      1.19 o
  -1  15   6       97.18       97.99      2.89 o
   0  15   6      233.22      241.72      7.56 o
   1  15   6       66.00       64.05      4.44 o
   2  15   6        0.12        5.03      3.92 o
   3  15   6       76.13       79.24      6.27 o
   4  15   6       12.09        2.57      4.16 o
   5  15   6        1.83       -0.59      6.17 o
   6  15   6       50.55       82.59     10.66 o
   7  15   6      363.09      392.65     18.96 o
   8  15   6       42.36       54.27     11.62 o
   9  15   6        0.32      -11.81     11.81 o
 -10  16   6       41.89       24.68     13.06 o
  -9  16   6      295.63      299.66     15.91 o
  -8  16   6        0.03       -6.31      9.00 o
  -7  16   6       42.92       60.19     13.41 o
  -6  16   6        7.49       11.67      5.92 o
  -5  16   6       25.24       21.98      5.57 o
  -4  16   6      112.67      121.59     11.72 o
  -3  16   6        1.52        3.40      7.09 o
  -2  16   6      499.55      539.66     12.49 o
  -1  16   6       24.80       20.00      3.39 o
   0  16   6       94.74       81.57      4.78 o
   1  16   6       46.19       50.07      5.04 o
   2  16   6       27.85       36.88      4.63 o
   3  16   6       44.29       45.06      5.36 o
   4  16   6        7.77        1.18      5.00 o
   5  16   6       10.69       28.09     20.97 o
   6  16   6      105.75       88.37     11.21 o
   7  16   6       41.09       44.98     10.20 o
   8  16   6        3.05       -0.71     10.95 o
   9  16   6       85.02       97.44     24.05 o
  -9  17   6       10.03       18.01     15.26 o
  -8  17   6        8.41        4.47      9.16 o
  -7  17   6      118.50      121.02      9.19 o
  -6  17   6       34.63       40.94      7.81 o
  -5  17   6        1.38        5.43      5.73 o
  -4  17   6      176.73      171.31      8.36 o
  -3  17   6      536.59      564.71     15.08 o
  -2  17   6       11.92       18.05      3.95 o
  -1  17   6       69.85       67.29      7.86 o
   0  17   6       88.85       86.63      5.47 o
   1  17   6      264.61      267.82      8.49 o
   2  17   6      195.31      188.23     18.35 o
   3  17   6       18.89       18.40      5.70 o
   4  17   6        9.63        5.99      6.56 o
   5  17   6      344.79      403.44     16.68 o
   6  17   6      148.01      181.97     14.49 o
   7  17   6       26.23       25.79     16.80 o
   8  17   6       78.57       58.70     15.42 o
   9  17   6       56.75       65.06     26.21 o
  -9  18   6       13.84       18.15     10.09 o
  -8  18   6       65.34       66.18     28.98 o
  -7  18   6       61.04       62.41      8.95 o
  -6  18   6        2.62        1.75      6.63 o
  -5  18   6       30.35       29.18      6.88 o
  -4  18   6       84.64       88.95     10.95 o
  -3  18   6      169.14      174.76      7.88 o
  -2  18   6       27.48       36.09      8.63 o
  -1  18   6        0.01        4.73      4.78 o
   0  18   6       78.71       71.31      6.63 o
   1  18   6       35.73       26.74      6.62 o
   2  18   6      156.93      151.94     21.58 o
   3  18   6        9.67        5.58      7.46 o
   4  18   6        7.86        3.65      7.40 o
   5  18   6        4.65       11.29     10.53 o
   6  18   6      202.49      206.93     15.42 o
   7  18   6        1.94       -5.32      9.32 o
   8  18   6        5.29       -0.49     12.31 o
  -9  19   6      189.15      162.50     17.58 o
  -8  19   6        5.13       13.55     10.33 o
  -7  19   6       17.23       15.14      7.56 o
  -6  19   6       24.65       14.27     13.57 o
  -5  19   6        0.01        9.30     12.18 o
  -4  19   6      131.98      131.09     13.41 o
  -3  19   6      118.99      130.73     11.93 o
  -2  19   6      155.08      146.88     10.88 o
  -1  19   6        2.38        0.37      3.53 o
   0  19   6      186.98      213.57      8.16 o
   1  19   6       49.88       50.75     11.10 o
   2  19   6       24.89       32.88     12.33 o
   3  19   6       70.76       78.01     10.18 o
   4  19   6       79.62       91.58     13.57 o
   5  19   6        1.65       -5.86      9.56 o
   6  19   6       13.64       17.88     20.66 o
   7  19   6       28.67       44.09     18.19 o
  -8  20   6       31.46       37.00     16.65 o
  -7  20   6       37.48       24.01     11.62 o
  -6  20   6       69.71       78.07     11.84 o
  -5  20   6       71.13       86.11     21.43 o
  -4  20   6        0.03       -0.20      8.67 o
  -3  20   6       56.75       68.08      8.79 o
  -2  20   6        3.58        0.94      7.86 o
  -1  20   6        3.82       -2.66      7.71 o
   0  20   6       27.83       34.07      8.33 o
   1  20   6       26.69       33.96     14.03 o
   2  20   6       67.25       60.44      6.48 o
   3  20   6       47.56       58.89     12.64 o
   4  20   6        4.20       24.05     10.48 o
   5  20   6       42.33       57.04     11.10 o
   6  20   6       62.95       63.21     16.96 o
   7  20   6        1.92       24.67     15.73 o
  -7  21   6        3.02        6.74     12.89 o
  -6  21   6        2.93        0.06     12.64 o
  -5  21   6       29.41       21.19     10.14 o
  -4  21   6       40.61       38.61      9.47 o
  -3  21   6      489.96      508.58     21.34 o
  -2  21   6       45.95       50.48      9.03 o
  -1  21   6       14.61        4.09     10.48 o
   0  21   6        1.86       -1.85      5.24 o
   1  21   6        2.80        2.78      7.09 o
   2  21   6        7.54       11.41      5.86 o
   3  21   6        6.17       -2.47      7.09 o
   4  21   6      146.69      130.12     16.96 o
   5  21   6       45.73       49.95     15.73 o
   6  21   6        7.45       33.61     12.64 o
  -7  22   6       47.18       60.74     26.83 o
  -6  22   6       51.73       55.39     13.10 o
  -5  22   6       95.46      101.97     13.54 o
  -4  22   6        2.69        0.59      9.55 o
  -3  22   6      253.08      268.35     35.61 o
  -2  22   6      295.77      321.72     30.68 o
  -1  22   6       21.51       23.43     12.33 o
   0  22   6      141.50      136.91      8.94 o
   1  22   6       26.20       31.14      7.09 o
   2  22   6        0.00        1.54      7.09 o
   3  22   6        8.00       19.12      6.17 o
   4  22   6       24.35       29.60      9.87 o
   5  22   6       13.41       11.72     15.11 o
   6  22   6       20.11       40.70     15.42 o
  -6  23   6       26.84       31.14     15.73 o
  -5  23   6       11.34       19.46     11.39 o
  -4  23   6       69.01       65.19     12.09 o
  -3  23   6       11.22       12.33     10.79 o
  -2  23   6      277.04      283.37     20.97 o
  -1  23   6        8.87       -7.71     13.26 o
   0  23   6      105.49       97.13     17.88 o
   1  23   6       39.63       53.65      8.94 o
   2  23   6        0.00       -2.47      6.78 o
   3  23   6       28.15       27.75     10.18 o
   4  23   6       78.48       86.65     10.18 o
   5  23   6        0.01       -3.39      7.40 o
  -4  24   6      109.32      103.60     18.19 o
  -3  24   6        5.37        4.63     12.33 o
  -2  24   6       82.23      103.60     16.03 o
  -1  24   6        0.29       -4.01     10.18 o
   0  24   6       48.56       44.09     12.03 o
   1  24   6       42.93       27.75     16.65 o
   2  24   6        0.82       12.03      8.33 o
   3  24   6        3.46       14.49      8.94 o
   4  24   6      111.66      100.83     10.18 o
  -3  25   6      202.97      148.01     22.20 o
  -2  25   6       27.22       16.96     16.34 o
  -1  25   6      226.47      200.43     22.82 o
   0  25   6       70.85       68.14     19.12 o
   1  25   6        1.07        4.32     10.79 o
   2  25   6        5.04        5.86      7.40 o
   3  25   6        0.12       -2.16      9.25 o
  -1  26   6       58.08       47.79     13.26 o
   0  26   6        0.13       20.66     16.34 o
   1  26   6        9.67       24.36     12.95 o
   2  26   6       33.30       19.73     14.49 o
 -13   0   7       89.18       77.70     20.66 o
 -11   0   7       26.48       33.30     10.48 o
  -9   0   7        0.24        1.23      8.63 o
  -7   0   7     3186.76     3027.96     53.04 o
  -5   0   7      668.72      636.12     14.49 o
  -3   0   7        0.18       -1.54      2.47 o
  -1   0   7      193.40      205.67      6.17 o
   1   0   7       49.03       31.76      3.39 o
   3   0   7       20.69       27.44      5.86 o
   5   0   7       12.82        4.32      5.86 o
   7   0   7        0.30       19.12      7.09 o
   9   0   7       73.00       74.31     10.48 o
  11   0   7        9.64        7.40     13.88 o
 -12   1   7       60.07       82.71     18.04 o
 -11   1   7      271.57      281.33     23.28 o
 -10   1   7      196.83      206.90      9.16 o
  -9   1   7       29.21       18.12      5.40 o
  -8   1   7       28.36       29.33      4.32 o
  -7   1   7      334.24      299.98      6.87 o
  -6   1   7     2789.57     2526.45     43.79 o
  -5   1   7     1298.75     1216.40     17.66 o
  -4   1   7      140.41      136.78      4.93 o
  -3   1   7      383.57      407.85     14.65 o
  -2   1   7     1025.70     1170.49     13.74 o
  -1   1   7     1262.29     1450.50     19.58 o
   0   1   7     1034.34     1179.17     15.42 o
   1   1   7      422.79      461.40      8.06 o
   2   1   7       21.14       28.52     10.18 o
   3   1   7      471.84      447.71     11.19 o
   4   1   7       20.25       13.00      4.89 o
   5   1   7      253.82      257.16      8.63 o
   6   1   7      342.57      341.26      9.80 o
   7   1   7      628.50      620.14     14.03 o
   8   1   7      195.16      184.71      8.07 o
   9   1   7        0.62       -1.18      6.21 o
  10   1   7       21.39       25.92      8.78 o
  11   1   7       17.68       28.28      8.07 o
 -12   2   7       29.71       13.14     12.03 o
 -11   2   7        1.23        2.35      7.28 o
 -10   2   7       46.63       39.06      6.54 o
  -9   2   7       13.09       13.42      4.56 o
  -8   2   7       21.91       12.90      3.85 o
  -7   2   7      120.47      113.55      4.34 o
  -6   2   7     1231.52     1141.09     16.87 o
  -5   2   7      331.91      324.82      6.31 o
  -4   2   7       34.11       33.08      4.32 o
  -3   2   7      800.87      881.00     12.03 o
  -2   2   7     1103.62     1176.22     14.65 o
  -1   2   7      341.19      417.72      6.98 o
   0   2   7        1.06       -0.04      1.62 o
   1   2   7      243.64      248.98      5.22 o
   2   2   7      987.64     1091.42     20.59 o
   3   2   7        2.29        4.75      3.59 o
   4   2   7       76.07       75.08      5.86 o
   5   2   7      443.71      383.25     29.29 o
   6   2   7        4.81       -1.94      4.68 o
   7   2   7       14.50       22.94     13.10 o
   8   2   7       52.14       56.83      6.58 o
   9   2   7        3.91       -6.75      6.75 o
  10   2   7       32.01       30.57      7.75 o
  11   2   7      247.39      253.62     27.44 o
 -12   3   7      101.53       84.48     11.34 o
 -11   3   7        2.99        4.89      7.78 o
 -10   3   7       95.82      109.67      7.52 o
  -9   3   7       16.05        4.18      4.15 o
  -8   3   7       68.18       66.50      3.77 o
  -7   3   7       16.16       11.27      3.70 o
  -6   3   7     1770.64     1795.99     24.18 o
  -5   3   7       53.79       45.76      2.94 o
  -4   3   7        4.34        2.94      2.47 o
  -3   3   7      166.02      147.45      4.01 o
  -2   3   7       11.59       16.53      3.85 o
  -1   3   7        0.57        0.48      2.31 o
   0   3   7      130.92      145.44      3.55 o
   1   3   7      240.61      234.16      5.02 o
   2   3   7        0.21       -2.89      2.89 o
   3   3   7      175.04      175.08      7.55 o
   4   3   7     1590.65     1673.26     29.89 o
   5   3   7      297.47      273.36      9.47 o
   6   3   7      106.43       86.95      7.11 o
   7   3   7      125.56      115.28      8.43 o
   8   3   7       32.71       30.70      7.00 o
   9   3   7       34.47       16.09     15.26 o
  10   3   7      114.37      142.25     13.88 o
  11   3   7        9.22      -11.13     11.13 o
 -12   4   7      141.76      110.39     21.89 o
 -11   4   7      163.44      181.52      9.59 o
 -10   4   7       30.15       40.68      5.62 o
  -9   4   7      375.56      394.50     10.04 o
  -8   4   7      415.68      439.45      9.97 o
  -7   4   7       15.35       35.48      6.94 o
  -6   4   7      142.03      127.25      4.03 o
  -5   4   7      409.81      379.55      8.48 o
  -4   4   7     1008.74      942.73     12.51 o
  -3   4   7      330.93      350.02      6.31 o
  -2   4   7      465.18      456.42      6.84 o
  -1   4   7      277.02      298.56      5.04 o
   0   4   7       23.94       27.48      2.47 o
   1   4   7       19.68       14.63      2.05 o
   2   4   7      525.61      581.72     11.41 o
   3   4   7      597.79      591.23     15.11 o
   4   4   7       38.70       29.59      4.72 o
   5   4   7       50.34       63.19     10.33 o
   6   4   7        3.55        3.39      8.48 o
   7   4   7      172.96      175.85      9.37 o
   8   4   7       19.26       12.78      6.53 o
   9   4   7      154.57      136.78     17.73 o
  10   4   7       17.15       18.55      7.24 o
  11   4   7       16.62       -2.57     17.27 o
 -12   5   7       20.93       14.80     19.73 o
 -11   5   7       83.48       88.16     10.85 o
 -10   5   7        6.57       15.66      5.11 o
  -9   5   7       64.97       83.48      5.53 o
  -8   5   7       16.82       17.26      3.69 o
  -7   5   7     1303.65     1240.86     18.38 o
  -6   5   7     1032.65      944.41     22.20 o
  -5   5   7        5.63        4.93      1.86 o
  -4   5   7      135.72      136.20      3.25 o
  -3   5   7       83.84       75.62      3.85 o
  -2   5   7        0.16        0.46      1.53 o
  -1   5   7      372.27      429.75      6.75 o
   0   5   7      232.29      189.25      4.28 o
   1   5   7        0.33        1.51      2.47 o
   2   5   7       56.08       57.82      3.55 o
   3   5   7       96.39      120.09      7.25 o
   4   5   7      132.87      132.07      8.33 o
   5   5   7      249.99      243.22      9.46 o
   6   5   7       58.54       72.72     14.49 o
   7   5   7      367.59      389.60     13.41 o
   8   5   7       40.00       29.50      7.92 o
   9   5   7        5.30        5.20      6.56 o
  10   5   7        5.29        9.02     10.51 o
  11   5   7       23.84        8.81     11.57 o
 -12   6   7       15.95      -12.64     14.49 o
 -11   6   7        0.45       -9.01      9.01 o
 -10   6   7      297.24      311.53     10.00 o
  -9   6   7       91.43       89.19      5.32 o
  -8   6   7       10.03       18.57      8.17 o
  -7   6   7      139.57      127.31      8.94 o
  -6   6   7       87.03       69.32      7.09 o
  -5   6   7     1822.19     1705.76     20.67 o
  -4   6   7      372.95      324.16      7.55 o
  -3   6   7       52.15       60.69      5.09 o
  -2   6   7      409.29      444.90      7.55 o
  -1   6   7      455.36      482.17     14.18 o
   0   6   7      102.90       73.96      2.89 o
   1   6   7       12.60       23.81      4.01 o
   2   6   7       58.17       71.23      4.16 o
   3   6   7       16.36       13.42      4.13 o
   4   6   7      575.42      593.26     31.91 o
   5   6   7        9.82       -3.06      4.78 o
   6   6   7        1.36       -0.27      4.25 o
   7   6   7      127.78      126.46      8.33 o
   8   6   7        0.08       -2.62      5.67 o
   9   6   7      213.12      214.82     11.77 o
  10   6   7       15.45       12.02      9.61 o
  11   6   7       84.47       85.26     16.14 o
 -11   7   7       53.10       66.14      9.84 o
 -10   7   7       92.05       87.67      8.79 o
  -9   7   7       66.05       74.44      4.67 o
  -8   7   7       46.68       54.04      5.70 o
  -7   7   7      548.99      521.27     10.36 o
  -6   7   7      361.65      350.11     11.56 o
  -5   7   7     1147.32     1035.63     13.57 o
  -4   7   7      692.84      702.24     20.51 o
  -3   7   7       55.53       47.39      4.01 o
  -2   7   7      146.10      154.48      3.71 o
  -1   7   7      403.44      406.53      7.11 o
   0   7   7      376.20      415.69     27.75 o
   1   7   7       98.66      103.19      6.01 o
   2   7   7      276.10      292.11      6.27 o
   3   7   7      421.77      486.06     12.06 o
   4   7   7      686.82      635.38     14.73 o
   5   7   7      155.10      176.17      8.21 o
   6   7   7       31.49       39.47      5.75 o
   7   7   7        1.88        1.37      4.52 o
   8   7   7       59.85       56.92      8.17 o
   9   7   7       23.20       10.44      7.14 o
  10   7   7      188.35      187.41     17.01 o
  11   7   7        1.38       -6.17     20.35 o
 -11   8   7       15.28        9.55     13.57 o
 -10   8   7      109.75      118.86      8.81 o
  -9   8   7       33.13       26.32      6.65 o
  -8   8   7      197.80      189.78      5.93 o
  -7   8   7      105.99      105.08      3.77 o
  -6   8   7       96.19       90.93      5.70 o
  -5   8   7      503.82      465.85     10.90 o
  -4   8   7        0.61        1.08      1.08 o
  -3   8   7      122.96      118.22      5.70 o
  -2   8   7        0.06        2.78      1.53 o
  -1   8   7      251.78      285.69      5.75 o
   0   8   7      699.08      774.81     14.49 o
   1   8   7       23.61       16.15      2.59 o
   2   8   7       28.70       20.71      3.59 o
   3   8   7        4.74       -2.00      2.00 o
   4   8   7      310.17      248.49      6.50 o
   5   8   7       33.95       17.15      3.18 o
   6   8   7        1.11        1.37      3.77 o
   7   8   7       48.18       54.92      5.67 o
   8   8   7      611.70      703.32     33.46 o
   9   8   7      133.17      128.08     16.65 o
  10   8   7        3.58       -6.87     10.19 o
  11   8   7       17.22       -0.93     21.58 o
 -11   9   7       18.45       30.09      8.17 o
 -10   9   7        7.75       10.22     10.79 o
  -9   9   7       37.07       27.44      7.20 o
  -8   9   7      613.02      699.91     21.43 o
  -7   9   7        2.50        7.07      4.93 o
  -6   9   7        1.25        6.03      4.65 o
  -5   9   7      292.49      272.14      8.89 o
  -4   9   7       87.52       90.50      8.79 o
  -3   9   7       69.39       57.26      3.08 o
  -2   9   7        7.99        5.34      1.62 o
  -1   9   7       66.83       57.55      2.59 o
   0   9   7       47.52       52.24      3.16 o
   1   9   7      590.23      613.40     19.73 o
   2   9   7      732.07      804.80     14.82 o
   3   9   7     1738.94     1649.09     29.60 o
   4   9   7       41.76       45.35      2.83 o
   5   9   7      595.86      587.55     16.34 o
   6   9   7       14.02       10.08      3.82 o
   7   9   7        4.84        1.10      8.79 o
   8   9   7        6.62       11.50      7.88 o
   9   9   7       33.75       39.71     11.68 o
  10   9   7       30.75       28.14     14.66 o
 -11  10   7       18.22       21.43     14.65 o
 -10  10   7       22.96       41.39     14.65 o
  -9  10   7       93.17      111.23     12.80 o
  -8  10   7       83.16       97.55      7.86 o
  -7  10   7        4.64        1.74      4.96 o
  -6  10   7      232.00      224.11      7.28 o
  -5  10   7        8.48       15.46      7.09 o
  -4  10   7        0.95        7.41      6.94 o
  -3  10   7       79.31       67.03      4.74 o
  -2  10   7        9.70       16.62      1.84 o
  -1  10   7      674.93      694.65     10.88 o
   0  10   7      252.88      240.75      5.97 o
   1  10   7       24.26       22.41      3.03 o
   2  10   7       81.20       76.59      4.30 o
   3  10   7      142.06      105.68     17.11 o
   4  10   7      285.78      295.09     13.88 o
   5  10   7       33.41       19.20      7.40 o
   6  10   7        5.00       -5.77      5.77 o
   7  10   7       39.08       48.58     21.58 o
   8  10   7       99.66      119.31     23.43 o
   9  10   7       30.48       14.58     11.52 o
  10  10   7       27.30        6.11     12.09 o
 -11  11   7       16.36       12.99     14.03 o
 -10  11   7        0.08       -4.93      6.52 o
  -9  11   7      188.29      236.75     15.57 o
  -8  11   7      175.23      194.04      8.91 o
  -7  11   7        1.06        3.40      4.25 o
  -6  11   7      185.45      184.51      9.07 o
  -5  11   7      439.03      451.96     12.58 o
  -4  11   7      322.06      298.64      9.46 o
  -3  11   7        0.64        1.97      3.92 o
  -2  11   7       75.08       88.66      2.50 o
  -1  11   7        0.08        0.13      1.70 o
   0  11   7      211.66      199.18      5.66 o
   1  11   7      108.74      107.70      4.47 o
   2  11   7        7.61       -0.25      3.25 o
   3  11   7       25.28       28.32      5.12 o
   4  11   7      625.56      675.66     16.03 o
   5  11   7      127.01      142.15      7.85 o
   6  11   7        0.70        1.26      6.54 o
   7  11   7       61.27       73.40      8.37 o
   8  11   7       20.01       11.73     10.80 o
   9  11   7       29.86       16.55     20.66 o
  10  11   7       46.00       52.70     24.05 o
 -11  12   7        3.24      -13.57     13.57 o
 -10  12   7       83.68       88.60     10.19 o
  -9  12   7      153.60      173.25      9.90 o
  -8  12   7        0.32       -4.72      4.89 o
  -7  12   7        0.03        1.82      5.46 o
  -6  12   7      181.61      165.17     14.49 o
  -5  12   7       88.02       78.05      6.11 o
  -4  12   7        6.49        1.73      5.40 o
  -3  12   7      622.01      617.66     30.22 o
  -2  12   7        3.64        5.13      1.70 o
  -1  12   7      110.71      109.59      6.63 o
   0  12   7      162.80      166.53      5.00 o
   1  12   7      788.94      832.46     30.53 o
   2  12   7        0.45       -3.55      3.55 o
   3  12   7      172.10      156.12      7.28 o
   4  12   7       26.44       35.05      4.78 o
   5  12   7        4.46        9.54      7.55 o
   6  12   7      566.58      658.56     18.81 o
   7  12   7       67.42       94.40     11.62 o
   8  12   7      199.50      217.30     15.41 o
   9  12   7       25.62       26.22     15.11 o
  10  12   7        0.70       -5.21     11.70 o
 -11  13   7        9.12        0.93     13.57 o
 -10  13   7       49.37       26.40     12.64 o
  -9  13   7        0.50       -0.63      8.48 o
  -8  13   7      170.79      183.48     10.65 o
  -7  13   7       84.74       90.68     24.21 o
  -6  13   7       20.84       16.32      6.04 o
  -5  13   7        9.08        8.08      7.09 o
  -4  13   7      177.52      191.52      7.84 o
  -3  13   7       75.64       80.82      5.33 o
  -2  13   7      189.44      190.15      3.91 o
  -1  13   7      187.72      189.53      6.17 o
   0  13   7      523.11      564.26     11.23 o
   1  13   7        0.52        0.91      5.86 o
   2  13   7      300.11      268.62     13.88 o
   3  13   7        8.66        4.40      3.99 o
   4  13   7       75.43       66.18      7.86 o
   5  13   7       34.50       33.51      5.49 o
   6  13   7       58.87       78.94      6.81 o
   7  13   7       60.55       57.16     11.72 o
   8  13   7        2.62       -5.32     11.23 o
   9  13   7       35.35       22.53     19.89 o
 -10  14   7       22.32       22.91      9.81 o
  -9  14   7      134.24      124.42     11.58 o
  -8  14   7       36.32       36.25     26.67 o
  -7  14   7      138.61      131.49      9.61 o
  -6  14   7       15.46       18.85      6.10 o
  -5  14   7       58.60       53.03      6.49 o
  -4  14   7       70.71       65.19     15.26 o
  -3  14   7     1005.70     1054.58     39.31 o
  -2  14   7      392.69      419.91      7.47 o
  -1  14   7       47.30       52.19      2.66 o
   0  14   7      262.88      269.98      8.21 o
   1  14   7       89.02       75.81      7.86 o
   2  14   7      738.53      751.91     16.80 o
   3  14   7      197.91      195.79      8.10 o
   4  14   7       86.72       89.41      7.40 o
   5  14   7       20.04       10.07      5.26 o
   6  14   7       25.74       21.87      8.44 o
   7  14   7       94.00      105.62     13.54 o
   8  14   7       46.29       69.08     12.75 o
   9  14   7       28.04       42.02     23.13 o
 -10  15   7       14.55       16.72     12.03 o
  -9  15   7       59.26       66.85     15.73 o
  -8  15   7        5.00       -2.34      8.40 o
  -7  15   7       46.04       43.80      7.29 o
  -6  15   7       14.05       18.85      5.32 o
  -5  15   7       29.38       28.17      6.25 o
  -4  15   7      622.10      704.06     17.60 o
  -3  15   7        4.83        7.54      4.78 o
  -2  15   7       69.01       64.67      4.78 o
  -1  15   7       28.55       33.60      4.01 o
   0  15   7      138.97      144.81      5.78 o
   1  15   7      115.93      112.55      5.82 o
   2  15   7       51.32       51.72      8.63 o
   3  15   7       70.59       64.28      5.70 o
   4  15   7        1.35       -0.21      4.90 o
   5  15   7      216.35      178.81     11.72 o
   6  15   7       21.95       20.35     12.80 o
   7  15   7      142.01      153.56     13.25 o
   8  15   7       37.46       37.44     11.70 o
   9  15   7       70.37       57.35     17.58 o
 -10  16   7        3.74       -6.03     10.88 o
  -9  16   7       62.15       77.62     13.41 o
  -8  16   7       84.22       79.44      9.81 o
  -7  16   7       23.56       36.60      7.98 o
  -6  16   7       12.70       17.34      6.33 o
  -5  16   7       20.97       13.19      5.77 o
  -4  16   7      252.76      231.47      9.30 o
  -3  16   7      570.15      599.00     15.90 o
  -2  16   7      296.12      302.87      8.33 o
  -1  16   7      476.99      471.80     12.77 o
   0  16   7      266.31      275.35     10.14 o
   1  16   7        6.69        4.36      4.21 o
   2  16   7      197.91      198.03      7.87 o
   3  16   7       60.49       50.33      5.93 o
   4  16   7      101.76       94.93      8.21 o
   5  16   7        5.42        6.10      8.22 o
   6  16   7        0.50        7.59      8.96 o
   7  16   7        0.14      -10.15     10.15 o
   8  16   7       69.21       76.28     14.15 o
   9  16   7       15.15        8.02     23.74 o
  -9  17   7        1.77       -7.75      8.81 o
  -8  17   7        0.00       16.77      9.99 o
  -7  17   7      254.36      277.69     15.88 o
  -6  17   7       58.56       65.61     15.11 o
  -5  17   7        5.51       -3.91      5.33 o
  -4  17   7       49.84       60.34      5.98 o
  -3  17   7      210.61      191.69      8.49 o
  -2  17   7       47.60       56.72     18.19 o
  -1  17   7        2.50       -4.77      9.87 o
   0  17   7        1.89       -5.12      5.13 o
   1  17   7        5.42        3.77      5.59 o
   2  17   7       46.07       42.32      7.77 o
   3  17   7       87.25       74.03      6.73 o
   4  17   7       18.37        5.71      8.71 o
   5  17   7        0.05       -0.11     10.48 o
   6  17   7        9.08       -8.96      8.96 o
   7  17   7       73.28       93.35     20.81 o
   8  17   7        5.91       19.69     10.83 o
  -9  18   7        6.50        1.23     22.51 o
  -8  18   7       22.20       18.67     13.41 o
  -7  18   7      147.69      152.05     10.27 o
  -6  18   7       22.53       33.01     22.20 o
  -5  18   7       20.70       10.29     14.65 o
  -4  18   7        8.35       12.28      7.75 o
  -3  18   7       62.65       55.15     11.72 o
  -2  18   7       35.17       39.19      8.66 o
  -1  18   7        1.13       -3.85      3.85 o
   0  18   7      156.35      162.96      8.63 o
   1  18   7     1012.00     1062.13     28.27 o
   2  18   7        0.21       -6.74      6.74 o
   3  18   7       65.69       79.25     12.95 o
   4  18   7        0.17       -9.25     12.64 o
   5  18   7       42.80       74.00     16.96 o
   6  18   7        1.31        3.14     13.10 o
   7  18   7        2.95       13.41     14.80 o
   8  18   7        6.48       30.22     24.67 o
  -8  19   7       22.82       35.39     21.89 o
  -7  19   7        4.43       -5.03     12.49 o
  -6  19   7       49.01       56.89     28.98 o
  -5  19   7      120.27      101.21     11.87 o
  -4  19   7       40.83       32.61     10.49 o
  -3  19   7       60.12       55.63      9.23 o
  -2  19   7       11.80       11.10     13.88 o
  -1  19   7        3.85        1.70      6.94 o
   0  19   7       21.84       21.43      4.60 o
   1  19   7        2.20       -0.46      7.25 o
   2  19   7        4.31        5.74      7.55 o
   3  19   7      130.77      142.15     14.49 o
   4  19   7       64.07       72.15     13.57 o
   5  19   7       42.16       24.98     16.03 o
   6  19   7       51.22       26.21     10.79 o
   7  19   7       23.95       56.43     20.97 o
  -8  20   7       14.83       -4.01     23.74 o
  -7  20   7        8.78       -2.86     28.52 o
  -6  20   7       45.74       50.66     30.83 o
  -5  20   7       11.47       -5.86     11.25 o
  -4  20   7       20.84       30.06      9.58 o
  -3  20   7       55.48       54.14      9.43 o
  -2  20   7      411.72      467.02     18.82 o
  -1  20   7        2.02       -5.33      6.94 o
   0  20   7      408.40      412.64     18.81 o
   1  20   7       43.22       31.59      6.29 o
   2  20   7        0.31       -8.63      9.87 o
   3  20   7        4.89       -6.17     12.64 o
   4  20   7       28.49       37.93     10.18 o
   5  20   7      168.78      215.53     19.43 o
   6  20   7        0.17       20.35     13.26 o
  -7  21   7       21.81       28.68     24.36 o
  -6  21   7      169.44      148.96     18.65 o
  -5  21   7       12.89       10.23     14.80 o
  -4  21   7      169.35      185.33     13.43 o
  -3  21   7      216.13      204.90     14.27 o
  -2  21   7      288.83      275.13     15.92 o
  -1  21   7       55.92       42.15      9.55 o
   0  21   7       75.47       76.47      6.48 o
   1  21   7        0.11        1.85      6.78 o
   2  21   7        6.21       -1.23      7.40 o
   3  21   7       71.26       66.60     10.48 o
   4  21   7        0.07       -7.71     15.42 o
   5  21   7       20.67       41.32     12.33 o
   6  21   7      152.64      189.02     22.82 o
  -7  22   7       22.46      -11.72     16.96 o
  -6  22   7       20.54        4.32     18.50 o
  -5  22   7        0.69        3.67     15.88 o
  -4  22   7      250.73      245.41     17.44 o
  -3  22   7      110.41       89.71     18.96 o
  -2  22   7       31.81       22.11     12.33 o
  -1  22   7       20.83       15.42     14.18 o
   0  22   7       12.46      -12.03     15.11 o
   1  22   7       57.55       69.99      9.25 o
   2  22   7      134.44      137.52     11.10 o
   3  22   7        0.88        0.62      8.94 o
   4  22   7        0.67        5.55     13.57 o
   5  22   7        1.51       -0.31     15.42 o
  -6  23   7       20.50       25.90     23.13 o
  -5  23   7       27.13       12.36     17.88 o
  -4  23   7      295.93      277.48     18.61 o
  -3  23   7       34.10       30.53     16.65 o
  -2  23   7      157.86      139.37     17.58 o
  -1  23   7        0.36      -10.18     10.18 o
   0  23   7       15.68       28.98     12.03 o
   1  23   7       79.44       67.53      8.63 o
   2  23   7        3.10       -5.24      7.40 o
   3  23   7       18.75       15.42     10.18 o
   4  23   7      111.64       91.58     10.48 o
   5  23   7       19.26        5.24      9.56 o
  -3  24   7        0.13      -16.65     16.65 o
  -1  24   7      207.37      216.46     22.82 o
   0  24   7      159.93      179.46     22.20 o
   1  24   7        0.01        5.24     13.88 o
   2  24   7       33.68       29.91      8.63 o
   3  24   7        8.09        3.08      9.87 o
   4  24   7       31.09       23.43     11.10 o
  -2  25   7       48.82       28.98     14.18 o
  -1  25   7        0.58        4.32     10.48 o
   0  25   7       87.95       98.67     14.49 o
   1  25   7       30.53       25.28     16.65 o
   2  25   7       10.65        3.70      9.87 o
   3  25   7        0.18        9.56      9.56 o
 -12   0   8      250.51      263.64     24.36 o
 -10   0   8      656.78      725.85     26.83 o
  -8   0   8        2.73        2.47      3.70 o
  -6   0   8        0.00       16.96      3.70 o
  -4   0   8      209.11      197.96      8.02 o
  -2   0   8      761.11      773.95     20.97 o
   0   0   8       25.23       32.99      3.39 o
   2   0   8      100.89       55.19      8.63 o
   4   0   8       64.51       75.54      8.02 o
   6   0   8      542.28      548.24     17.58 o
   8   0   8        4.30        3.70      8.63 o
  10   0   8       29.61        8.94     11.41 o
 -12   1   8      143.90      118.03     12.03 o
 -11   1   8       24.45       36.91     15.57 o
 -10   1   8        1.72        5.59      5.55 o
  -9   1   8        1.88        5.30      5.08 o
  -8   1   8      163.69      160.35      5.56 o
  -7   1   8      237.11      241.24      5.99 o
  -6   1   8     1620.42     1504.81     21.14 o
  -5   1   8      157.73      117.68      4.03 o
  -4   1   8       13.42       19.68      3.27 o
  -3   1   8       55.54       61.65      3.59 o
  -2   1   8       24.26       26.52      4.01 o
  -1   1   8      257.12      252.10      6.78 o
   0   1   8      406.01      420.69      7.85 o
   1   1   8      177.64      191.27      6.43 o
   2   1   8       83.80       71.79      8.33 o
   3   1   8      244.09      249.88     12.03 o
   4   1   8        0.00        1.67      9.56 o
   5   1   8      544.74      515.97     14.37 o
   6   1   8      421.09      389.63     15.42 o
   7   1   8      268.98      247.82     14.65 o
   8   1   8        2.87        4.28      6.07 o
   9   1   8       13.01       11.80      7.13 o
  10   1   8       29.19       28.55      9.10 o
  11   1   8       11.11        8.33     20.97 o
 -12   2   8       33.34       20.96     12.64 o
 -11   2   8      363.72      387.44     25.75 o
 -10   2   8        0.01       -6.43      6.43 o
  -9   2   8      150.34      151.45      6.88 o
  -8   2   8      156.51      130.46      5.32 o
  -7   2   8      137.18      164.00     10.64 o
  -6   2   8      275.86      276.69      7.55 o
  -5   2   8      132.36      115.57      3.77 o
  -4   2   8      346.68      309.01      7.40 o
  -3   2   8        4.81        3.26      2.59 o
  -2   2   8        9.95       11.18      2.40 o
  -1   2   8        1.32        3.51      2.04 o
   0   2   8       64.53       81.09      5.86 o
   1   2   8       89.57       69.03      3.52 o
   2   2   8      376.49      389.77      9.84 o
   3   2   8      253.81      263.76     10.95 o
   4   2   8       24.82       32.57      5.56 o
   5   2   8     1490.00     1460.00     28.57 o
   6   2   8       68.31       55.86     21.12 o
   7   2   8      102.75       97.93     15.42 o
   8   2   8      252.65      257.58     11.30 o
   9   2   8        0.55       -3.41      6.85 o
  10   2   8        8.78        6.09     10.08 o
  11   2   8        1.84       23.13     22.51 o
 -12   3   8        1.75        5.55     20.35 o
 -11   3   8        1.33        3.77      5.70 o
 -10   3   8      328.36      375.92     12.03 o
  -9   3   8        0.13        4.04      4.59 o
  -8   3   8       59.07       60.74      4.65 o
  -7   3   8      118.06       99.14      4.34 o
  -6   3   8      849.80      754.38     13.26 o
  -5   3   8      178.92      161.40      4.63 o
  -4   3   8        1.23        3.70      2.48 o
  -3   3   8        3.29        6.23      2.62 o
  -2   3   8      128.75      140.16      4.13 o
  -1   3   8        1.20        6.30      2.33 o
   0   3   8        0.03        1.81      2.22 o
   1   3   8       43.58       33.76      3.25 o
   2   3   8      187.95      196.04      6.95 o
   3   3   8      339.68      339.34     18.04 o
   4   3   8      650.92      628.44     14.83 o
   5   3   8      831.98      761.47     17.68 o
   6   3   8      115.55      114.25     16.03 o
   7   3   8       16.13        9.08      7.55 o
   8   3   8       25.38       11.73     12.95 o
   9   3   8      208.74      238.26     13.77 o
  10   3   8        0.04       -9.90      9.90 o
  11   3   8       22.67       21.58     25.28 o
 -12   4   8       36.71       34.84     16.96 o
 -11   4   8      172.27      202.32     10.37 o
 -10   4   8       27.95       34.45      6.44 o
  -9   4   8        0.09        1.43      4.24 o
  -8   4   8      235.30      235.45      7.24 o
  -7   4   8      365.18      342.96      7.19 o
  -6   4   8      151.43      113.31      3.85 o
  -5   4   8      380.44      308.94      6.43 o
  -4   4   8       96.00       97.16      3.92 o
  -3   4   8      125.64      129.16      6.17 o
  -2   4   8       97.21       97.87      6.48 o
  -1   4   8     1335.77     1384.63     26.21 o
   0   4   8      178.09      186.24      5.08 o
   1   4   8      105.40      106.58      8.63 o
   2   4   8        1.58        1.12      3.03 o
   3   4   8        5.94        4.41      4.13 o
   4   4   8      550.24      469.04     12.42 o
   5   4   8       30.00       23.36      8.79 o
   6   4   8       84.59       74.08      9.25 o
   7   4   8      324.37      320.20     11.80 o
   8   4   8        6.43        1.81      7.05 o
   9   4   8      219.09      205.43     12.31 o
  10   4   8       49.38       66.78      9.25 o
  11   4   8        0.60        4.63     18.19 o
 -12   5   8       23.51        4.93     16.96 o
 -11   5   8      106.75      162.38     13.45 o
 -10   5   8        5.81        5.85      6.94 o
  -9   5   8       85.25       86.12      7.09 o
  -8   5   8       10.94        8.91      4.16 o
  -7   5   8      161.48      140.08      9.87 o
  -6   5   8       13.14        9.65      2.50 o
  -5   5   8      256.35      207.07      5.09 o
  -4   5   8      124.93      122.88      3.81 o
  -3   5   8      120.48       98.55      4.32 o
  -2   5   8       10.12        5.55      2.18 o
  -1   5   8      785.71      721.77     12.65 o
   0   5   8        7.33        3.14      2.60 o
   1   5   8      173.64      202.34      5.70 o
   2   5   8      209.86      229.42      8.63 o
   3   5   8      398.55      419.99     11.24 o
   4   5   8      310.64      265.59      9.19 o
   5   5   8       14.84       16.69      4.96 o
   6   5   8       73.17       74.00      7.36 o
   7   5   8       46.51       30.49      6.48 o
   8   5   8       90.83       81.14      8.66 o
   9   5   8        2.83       -5.72      9.04 o
  10   5   8       29.85       33.27     12.26 o
  11   5   8       69.51       72.15     16.96 o
 -11   6   8       20.90       24.30     10.05 o
 -10   6   8      111.78      116.98      9.41 o
  -9   6   8       70.31       73.08      5.06 o
  -8   6   8        4.85        0.53      3.69 o
  -7   6   8      274.94      237.33      7.07 o
  -6   6   8       72.08       77.31      3.33 o
  -5   6   8      386.67      357.63      6.48 o
  -4   6   8      217.18      218.19      5.86 o
  -3   6   8        0.05        0.25      3.55 o
  -2   6   8      542.53      553.72     14.65 o
  -1   6   8       12.76       10.75      2.90 o
   0   6   8     1204.22     1175.02     19.08 o
   1   6   8       91.85      100.90      4.01 o
   2   6   8      270.17      256.71      6.07 o
   3   6   8        5.92        1.90      4.33 o
   4   6   8        1.87        1.62      4.25 o
   5   6   8       16.91       11.37      4.96 o
   6   6   8        8.12        2.90     20.51 o
   7   6   8        0.32       -1.45      6.66 o
   8   6   8      130.42      123.73     10.20 o
   9   6   8        2.06        6.87      8.22 o
  10   6   8        6.84       -0.72     12.70 o
  11   6   8        9.30       16.96     22.20 o
 -11   7   8       43.11       59.87     28.83 o
 -10   7   8       23.03       28.36      7.86 o
  -9   7   8       66.76       63.52      8.33 o
  -8   7   8       17.00        6.26      8.33 o
  -7   7   8      157.62      154.41      5.55 o
  -6   7   8        2.99        0.64      2.45 o
  -5   7   8     1952.08     1909.60     27.91 o
  -4   7   8      663.60      707.18     14.18 o
  -3   7   8        0.50        0.24      3.85 o
  -2   7   8      329.15      343.79      6.87 o
  -1   7   8      103.14      123.57      4.63 o
   0   7   8       13.02        6.06      2.48 o
   1   7   8      140.28      121.29      3.82 o
   2   7   8        0.00        1.81      2.22 o
   3   7   8        6.50       14.03      4.47 o
   4   7   8      376.36      391.11     11.26 o
   5   7   8      142.90      166.02      8.10 o
   6   7   8      203.12      207.53      9.60 o
   7   7   8       90.10       88.00      6.62 o
   8   7   8       77.82       87.71     12.95 o
   9   7   8       10.43        6.11     12.31 o
  10   7   8        6.12        2.50     13.73 o
 -11   8   8       86.72       97.06     19.58 o
 -10   8   8        2.19       -1.11      8.48 o
  -9   8   8      105.65      107.41      8.10 o
  -8   8   8      489.89      536.03     24.36 o
  -7   8   8        0.87        1.70      4.63 o
  -6   8   8       65.60       73.01      2.33 o
  -5   8   8      458.19      422.76     17.73 o
  -4   8   8       89.42       79.64      4.63 o
  -3   8   8      331.41      321.38      7.01 o
  -2   8   8      188.97      180.62      6.17 o
  -1   8   8      217.59      233.41      6.70 o
   0   8   8      682.97      741.00     26.36 o
   1   8   8       27.12       27.13      2.16 o
   2   8   8      198.82      196.29      4.85 o
   3   8   8     1000.86      867.27     15.88 o
   4   8   8       64.92       67.66      5.82 o
   5   8   8       33.69       47.83      5.56 o
   6   8   8        0.13       12.80      6.72 o
   7   8   8      357.95      397.09     14.09 o
   8   8   8      146.34      197.26     28.37 o
   9   8   8      265.46      284.42     19.09 o
  10   8   8       59.30       74.26     14.49 o
 -11   9   8        0.01        7.30      9.20 o
 -10   9   8        9.87        6.30      7.19 o
  -9   9   8        0.26        7.76     11.41 o
  -8   9   8        9.71        9.74      5.64 o
  -7   9   8       43.78       34.71      5.47 o
  -6   9   8        0.05        4.93      3.92 o
  -5   9   8     1029.26      999.35     22.15 o
  -4   9   8      405.05      401.25     17.73 o
  -3   9   8      349.74      361.52     11.10 o
  -2   9   8       82.12       85.91      4.93 o
  -1   9   8        0.35        1.53      2.97 o
   0   9   8       20.99        4.83      4.01 o
   1   9   8      103.28      119.09      5.70 o
   2   9   8        0.00        4.57      3.37 o
   3   9   8      507.01      437.47     11.63 o
   4   9   8      147.30      163.69     10.33 o
   5   9   8        2.53        7.93      8.02 o
   6   9   8       41.67       46.25     11.56 o
   7   9   8       91.77      107.94     12.18 o
   8   9   8       17.60       14.18      9.56 o
   9   9   8       37.03       33.48     11.59 o
  10   9   8        2.23       22.02     20.04 o
 -11  10   8       35.89        8.35     33.92 o
 -10  10   8       36.40       46.21      8.29 o
  -9  10   8      142.88      166.81      9.53 o
  -8  10   8      102.02      110.70      8.94 o
  -7  10   8       27.21       23.39      4.82 o
  -6  10   8      624.84      629.29     23.74 o
  -5  10   8      623.01      605.24     28.37 o
  -4  10   8     1173.20     1150.65     25.67 o
  -3  10   8      761.85      745.66     13.10 o
  -2  10   8      873.68      874.12     24.82 o
  -1  10   8        1.26        8.35      5.09 o
   0  10   8      701.36      731.51     18.65 o
   1  10   8      209.68      181.54      5.67 o
   2  10   8      729.60      696.40     14.49 o
   3  10   8       73.71       62.22     14.34 o
   4  10   8       11.68       13.55     11.41 o
   5  10   8       14.65       12.80      5.87 o
   6  10   8        2.68        1.74     13.10 o
   7  10   8        5.01        2.10      7.18 o
   8  10   8      365.82      379.29     18.53 o
   9  10   8       35.33       41.47     12.77 o
  10  10   8        4.59      -11.05     12.57 o
 -10  11   8        0.20       -7.62      7.62 o
  -9  11   8       17.85       19.62      8.17 o
  -8  11   8        1.19        4.18      5.92 o
  -7  11   8      133.45      123.81     12.80 o
  -6  11   8      151.37      152.41      7.75 o
  -5  11   8      169.22      161.61     10.02 o
  -4  11   8      327.89      309.34      9.98 o
  -3  11   8      944.36      982.17     16.65 o
  -2  11   8      959.65      991.86     16.37 o
  -1  11   8      778.50      834.25     16.93 o
   0  11   8       49.85       53.69      3.25 o
   1  11   8        1.49        2.74      3.24 o
   2  11   8       80.47       50.19      4.36 o
   3  11   8       37.95       52.58      6.14 o
   4  11   8       61.23       41.46     10.18 o
   5  11   8       42.74       41.22      5.40 o
   6  11   8        2.62        3.70      5.33 o
   7  11   8       12.29        6.05      7.00 o
   8  11   8      180.90      219.14     15.88 o
   9  11   8      163.20      167.22     24.05 o
  10  11   8       36.44        1.23     16.65 o
 -11  12   8        5.16       12.95     16.03 o
 -10  12   8        0.10       14.31      7.74 o
  -9  12   8       77.27       83.58     10.31 o
  -8  12   8      189.42      212.25     18.35 o
  -7  12   8       57.33       39.59      6.14 o
  -6  12   8        1.16        0.14     10.02 o
  -5  12   8      459.61      434.00     12.89 o
  -4  12   8     1586.64     1628.05     33.30 o
  -3  12   8      743.73      767.93     17.23 o
  -2  12   8      121.03      107.60      3.25 o
  -1  12   8      203.58      189.72      6.02 o
   0  12   8      228.21      196.84      5.56 o
   1  12   8       49.31       64.91      8.33 o
   2  12   8       11.56        6.63      5.70 o
   3  12   8       34.07       33.33      7.71 o
   4  12   8      816.09      764.34     29.60 o
   5  12   8       27.54       26.60      5.57 o
   6  12   8       51.69       60.29      8.26 o
   7  12   8       10.75        4.48     10.64 o
   8  12   8       98.30       98.20     13.48 o
   9  12   8       40.66       37.40     14.13 o
 -10  13   8        5.02       15.83     12.49 o
  -9  13   8       36.86       30.50      7.90 o
  -8  13   8        1.29       19.25      7.89 o
  -7  13   8       37.18       58.04      8.33 o
  -6  13   8      382.70      391.95     13.45 o
  -5  13   8       37.95       31.70     12.64 o
  -4  13   8       67.53       68.78     11.10 o
  -3  13   8        2.17       -2.51      5.86 o
  -2  13   8      713.41      744.48     13.08 o
  -1  13   8       55.19       40.27     11.56 o
   0  13   8      192.93      179.39      9.87 o
   1  13   8       24.38       22.92      4.34 o
   2  13   8      837.52      770.42     28.98 o
   3  13   8       35.41       27.65      5.59 o
   4  13   8      105.99      102.99      7.05 o
   5  13   8        2.62       -1.17      5.10 o
   6  13   8      194.51      205.38     10.31 o
   7  13   8       20.68       29.78     10.97 o
   8  13   8        0.03      -10.27     10.27 o
   9  13   8        1.83        3.82     10.93 o
 -10  14   8       23.86       42.55     15.42 o
  -9  14   8        7.35       -3.51      8.89 o
  -8  14   8      256.51      306.43     23.90 o
  -7  14   8      101.57      124.80     12.33 o
  -6  14   8      181.41      180.60      9.28 o
  -5  14   8       64.52       56.74      6.66 o
  -4  14   8        5.00       -1.99      7.71 o
  -3  14   8       14.89       17.27      4.82 o
  -2  14   8       43.09       43.93      3.55 o
  -1  14   8        4.43        0.49      3.87 o
   0  14   8       11.11       12.40      3.77 o
   1  14   8       13.85       12.84      5.86 o
   2  14   8      310.43      269.35      9.33 o
   3  14   8       99.18       72.95     12.64 o
   4  14   8        3.84        2.84      4.66 o
   5  14   8      111.94      119.35     10.33 o
   6  14   8      261.92      307.47     16.23 o
   7  14   8       11.02        4.73      9.46 o
   8  14   8       43.25       45.47     11.57 o
   9  14   8        9.53        4.93     15.73 o
 -10  15   8        1.06       -3.73     12.33 o
  -9  15   8       19.25       11.72     15.26 o
  -8  15   8        8.38        3.33      9.52 o
  -7  15   8      316.93      335.82     14.65 o
  -6  15   8       10.06       23.82      7.48 o
  -5  15   8       58.33       54.95      6.88 o
  -4  15   8       90.94      104.97     11.72 o
  -3  15   8       24.77       17.47      4.78 o
  -2  15   8       11.19       14.06      2.42 o
  -1  15   8       50.90       48.23      6.48 o
   0  15   8       46.97       49.99     10.64 o
   1  15   8       34.97       28.64      4.14 o
   2  15   8       39.92       34.33      4.56 o
   3  15   8       29.12       34.33      5.87 o
   4  15   8        7.03        5.58      5.24 o
   5  15   8        9.94       -4.19      5.87 o
   6  15   8       29.72       57.85     16.80 o
   7  15   8       23.93        7.99     12.80 o
   8  15   8        6.29       15.42     12.58 o
   9  15   8      174.77      119.02     19.73 o
  -9  16   8        1.41       16.40     10.08 o
  -8  16   8      191.31      228.50     13.84 o
  -7  16   8      219.16      210.70     11.39 o
  -6  16   8        9.78        2.71      9.40 o
  -5  16   8      196.65      189.54      9.28 o
  -4  16   8      163.34      172.12     30.06 o
  -3  16   8      573.35      612.53     16.42 o
  -2  16   8       27.10       18.34      6.80 o
  -1  16   8       20.12       15.59      5.11 o
   0  16   8        0.03        9.27     11.72 o
   1  16   8      468.05      459.05     19.73 o
   2  16   8       15.20       25.83      5.82 o
   3  16   8       54.72       49.63      6.73 o
   4  16   8        0.80        5.40      5.45 o
   5  16   8       50.52       35.73     10.95 o
   6  16   8      183.09      230.22     19.43 o
   7  16   8      178.74      206.08     15.26 o
   8  16   8        4.45       -4.74     11.78 o
  -9  17   8       26.02       33.25     10.14 o
  -8  17   8      108.99      125.20     15.88 o
  -7  17   8       19.71       19.73     15.26 o
  -6  17   8      296.61      290.39     12.65 o
  -5  17   8      111.22      109.68      9.10 o
  -4  17   8        0.23       -7.85      7.85 o
  -3  17   8      232.02      222.02     12.84 o
  -2  17   8        1.60       10.78      7.46 o
  -1  17   8      405.79      422.58     12.70 o
   0  17   8       74.70       60.45      6.07 o
   1  17   8      348.30      338.34     15.26 o
   2  17   8       55.06       48.68     11.56 o
   3  17   8       10.35       15.22      7.72 o
   4  17   8       93.17       89.11     12.33 o
   5  17   8      258.33      261.85     43.48 o
   6  17   8        1.63        4.17     10.52 o
   7  17   8        7.61       22.94     12.31 o
   8  17   8        0.00      -17.88     17.88 o
  -8  18   8        5.58       16.01     11.32 o
  -7  18   8        1.29        8.07     12.42 o
  -6  18   8       99.87      108.03     13.47 o
  -5  18   8      372.24      392.76     20.97 o
  -4  18   8       93.59      112.82     22.97 o
  -3  18   8      340.88      337.34     16.33 o
  -2  18   8      188.17      206.56     13.40 o
  -1  18   8        9.56       10.08      4.06 o
   0  18   8       31.50       36.93      6.07 o
   1  18   8       31.35       31.60      6.53 o
   2  18   8      124.44      128.25     11.72 o
   3  18   8      105.20      100.83     14.80 o
   4  18   8       30.37       18.19     10.18 o
   5  18   8      123.53      131.97     18.19 o
   6  18   8        6.17       26.21     16.03 o
   7  18   8        7.04       26.83     15.73 o
  -8  19   8        5.78      -13.35     13.35 o
  -7  19   8        2.24        1.94     14.49 o
  -6  19   8        2.99       12.41     14.65 o
  -5  19   8        5.41        1.09      8.74 o
  -4  19   8       85.54       86.26     15.73 o
  -3  19   8     1337.38     1335.69     39.28 o
  -2  19   8       19.54       18.91      9.40 o
  -1  19   8       13.66       18.47      7.05 o
   0  19   8       36.10       34.23      6.10 o
   1  19   8       39.19       51.45      7.80 o
   2  19   8       41.50       38.23     12.03 o
   3  19   8       88.36       88.50     13.88 o
   4  19   8       21.62       47.18     11.72 o
   5  19   8        3.35        2.47     15.42 o
  -7  20   8       64.75       51.85     14.19 o
  -6  20   8       26.85       29.51     13.10 o
  -5  20   8      157.22      140.87     13.57 o
  -4  20   8      114.16      136.75     24.82 o
  -3  20   8        2.13        1.89      8.77 o
  -2  20   8      553.44      608.56     59.20 o
  -1  20   8      256.72      293.34     15.23 o
   0  20   8        0.00        7.95      5.50 o
   1  20   8       87.98       77.99      7.52 o
   2  20   8        1.28        4.93     11.72 o
   3  20   8       47.24       54.89      9.87 o
   4  20   8       11.54        3.70      9.56 o
   5  20   8        8.18       13.57     16.34 o
   6  20   8       40.08        4.01     14.80 o
  -7  21   8       21.46        1.54     22.82 o
  -6  21   8       26.92       24.22     13.10 o
  -5  21   8      101.28       83.77     13.08 o
  -4  21   8      154.65      154.43     13.26 o
  -3  21   8       92.03      100.60     18.81 o
  -2  21   8        4.52       10.73      8.59 o
  -1  21   8      262.63      295.44     15.71 o
   0  21   8       29.58       23.08      8.73 o
   1  21   8       27.92       29.60      7.71 o
   2  21   8        7.54        3.39     10.18 o
   3  21   8       28.14       30.22     16.03 o
   4  21   8       81.58       74.00     16.96 o
   5  21   8       13.16       31.45     12.64 o
  -6  22   8      138.36      110.39     25.59 o
  -5  22   8        0.00      -12.28     12.28 o
  -4  22   8       32.97       45.94     13.78 o
  -3  22   8       29.13       44.41     24.21 o
  -2  22   8       34.47       37.15     11.32 o
  -1  22   8      103.16       99.60     15.73 o
   0  22   8       82.83       82.64     15.73 o
   1  22   8       96.60       65.99      8.63 o
   2  22   8      164.41      155.41     11.41 o
   3  22   8       20.00       -2.78     12.33 o
   4  22   8       87.90       77.39     19.73 o
   5  22   8       30.52       48.41     21.89 o
  -5  23   8       13.24        4.01     15.42 o
  -4  23   8      158.95      159.28     15.63 o
  -3  23   8        0.00        4.01     12.64 o
  -2  23   8       12.44        8.33     11.10 o
  -1  23   8       45.67       37.62     16.34 o
   0  23   8       39.52       57.97     19.12 o
   1  23   8       23.32        0.62     15.42 o
   2  23   8        3.51       -6.48      7.71 o
   3  23   8        4.28        1.85     11.10 o
   4  23   8        6.24       -5.86      7.40 o
  -2  24   8      110.65      114.09     18.19 o
  -1  24   8        9.98        6.48     13.57 o
   0  24   8      148.12      155.71     19.12 o
   1  24   8       18.20       13.57     16.96 o
   2  24   8      105.66       85.10     17.88 o
   3  24   8        2.42        4.93     10.79 o
   4  24   8        0.55       -9.87      9.87 o
   0  25   8       19.52       28.68     20.35 o
   1  25   8      100.55       48.72     13.88 o
 -11   0   9      137.77      140.91     12.03 o
  -9   0   9      257.18      256.54     13.26 o
  -7   0   9        4.51       -0.62      4.01 o
  -5   0   9       65.49       75.54      5.24 o
  -3   0   9        0.00        0.62      3.70 o
  -1   0   9      262.16      274.43     10.79 o
   1   0   9     1068.41     1003.98     32.99 o
   3   0   9       22.00       31.14      9.87 o
   5   0   9     2945.16     2994.66     85.72 o
   7   0   9       26.97       41.94     11.41 o
   9   0   9       19.33       11.72     12.64 o
 -12   1   9       17.81       19.43     11.12 o
 -11   1   9        2.02       12.10      7.62 o
 -10   1   9       75.25       78.85      8.47 o
  -9   1   9       28.78       26.49      5.09 o
  -8   1   9        7.30       10.94      3.87 o
  -7   1   9        7.14        6.43      2.96 o
  -6   1   9      554.27      492.43      9.15 o
  -5   1   9       38.91       32.93      3.11 o
  -4   1   9      220.41      179.48      6.06 o
  -3   1   9        5.79        7.23      3.55 o
  -2   1   9      967.65      907.46     18.22 o
  -1   1   9      411.11      432.77     16.80 o
   0   1   9     2020.63     1880.72     31.45 o
   1   1   9     1637.42     1628.18     26.24 o
   2   1   9      524.76      512.56     14.60 o
   3   1   9       23.14       17.93      6.01 o
   4   1   9      496.91      492.86     15.14 o
   5   1   9      224.44      177.85     18.35 o
   6   1   9      281.85      295.11     12.03 o
   7   1   9       22.82       15.86      6.94 o
   8   1   9        1.63        7.55     27.75 o
   9   1   9        3.62       -8.55      8.83 o
  10   1   9      279.59      305.32     15.73 o
  11   1   9       25.89       11.41     23.13 o
 -12   2   9       22.10       43.48     18.50 o
 -11   2   9        7.46        7.23      8.06 o
 -10   2   9       77.69       87.56      8.61 o
  -9   2   9       86.90      107.59     11.10 o
  -8   2   9      137.67      121.94      8.79 o
  -7   2   9       94.25       74.25      4.34 o
  -6   2   9      547.41      439.50      8.83 o
  -5   2   9      327.88      297.93      6.53 o
  -4   2   9       21.14       16.49      4.03 o
  -3   2   9      367.51      365.39     10.00 o
  -2   2   9      125.91      100.52      5.18 o
  -1   2   9      195.70      197.69     10.18 o
   0   2   9      357.00      309.73      7.18 o
   1   2   9      837.57      869.34     15.64 o
   2   2   9      144.01      126.80      6.96 o
   3   2   9       14.72       29.15      6.75 o
   4   2   9        0.99        7.90      6.84 o
   5   2   9      131.58      120.07      8.02 o
   6   2   9      152.69      150.65      9.00 o
   7   2   9       43.42       29.52      6.82 o
   8   2   9        0.87       11.69      7.71 o
   9   2   9       13.62        8.63      9.75 o
  10   2   9        0.21       -8.60      8.60 o
  11   2   9        0.02      -12.95     26.52 o
 -12   3   9       27.12       38.23     19.12 o
 -11   3   9       59.81       68.06      9.31 o
 -10   3   9       26.13       25.92      9.10 o
  -9   3   9       60.55       61.23     12.95 o
  -8   3   9        5.78        6.58      4.37 o
  -7   3   9      124.22      108.10      4.58 o
  -6   3   9        2.63        6.55      3.08 o
  -5   3   9      830.00      742.63     12.09 o
  -4   3   9      271.78      277.61      7.19 o
  -3   3   9      662.82      630.60     26.36 o
  -2   3   9       19.92       17.44      3.08 o
  -1   3   9      577.15      573.94     23.90 o
   0   3   9      117.81      109.98      4.21 o
   1   3   9      183.68      185.13      5.83 o
   2   3   9       10.43       22.65      5.99 o
   3   3   9       35.41       40.27      7.71 o
   4   3   9      383.10      309.04     10.20 o
   5   3   9        3.26        0.26      5.87 o
   6   3   9      115.94       83.72      9.56 o
   7   3   9      312.79      317.58     28.21 o
   8   3   9       35.39       48.19      8.30 o
   9   3   9       18.70       11.08      8.92 o
  10   3   9       14.94       20.98     13.26 o
  11   3   9       35.88        8.33     26.21 o
 -12   4   9        0.17      -16.03     18.19 o
 -11   4   9       15.28       18.75      9.35 o
 -10   4   9      108.95      107.42      7.72 o
  -9   4   9       52.50       54.72      8.48 o
  -8   4   9        0.01        2.11      7.71 o
  -7   4   9        6.69        4.70      3.41 o
  -6   4   9       15.87       21.95      4.01 o
  -5   4   9       23.92       21.44      4.32 o
  -4   4   9     1356.88     1269.01     24.51 o
  -3   4   9        1.82        0.35      2.59 o
  -2   4   9       35.89       27.43      2.89 o
  -1   4   9      154.98      157.03      4.69 o
   0   4   9      250.44      252.66      6.62 o
   1   4   9        6.16       11.73      2.97 o
   2   4   9      311.19      286.68     17.11 o
   3   4   9       59.52       49.85     15.26 o
   4   4   9      375.22      283.24     15.73 o
   5   4   9        4.08       -1.76      5.02 o
   6   4   9       15.85       21.78      6.19 o
   7   4   9       68.94       63.95      8.27 o
   8   4   9       56.82       73.62     24.21 o
   9   4   9        0.01        1.91     11.72 o
  10   4   9      124.29       99.69     15.56 o
 -11   5   9        0.02        2.13     16.19 o
 -10   5   9       47.54       56.18     10.89 o
  -9   5   9       17.96       19.63      9.25 o
  -8   5   9        0.07       -3.89      3.89 o
  -7   5   9       14.66       13.52      6.78 o
  -6   5   9      538.97      576.70     10.35 o
  -5   5   9        0.04        4.01      2.40 o
  -4   5   9      186.45      160.78     12.64 o
  -3   5   9       99.99       88.79      3.63 o
  -2   5   9       21.22       27.67      2.89 o
  -1   5   9       28.66       32.14      3.61 o
   0   5   9      466.06      438.09      9.08 o
   1   5   9      109.18      124.28     10.79 o
   2   5   9       90.98      115.72      8.33 o
   3   5   9      171.54      115.39      6.16 o
   4   5   9      615.29      568.97     34.38 o
   5   5   9       85.68       69.96      7.41 o
   6   5   9      918.27      924.03     25.13 o
   7   5   9       51.31       57.21      8.45 o
   8   5   9       40.94       34.30     11.56 o
   9   5   9       97.86       96.71     15.88 o
  10   5   9       28.09       17.70     26.06 o
 -11   6   9       39.73       33.33     11.76 o
 -10   6   9      117.02      125.79      9.69 o
  -9   6   9       65.07       51.78      5.00 o
  -8   6   9      128.85      118.37      5.53 o
  -7   6   9       30.29       36.83      4.78 o
  -6   6   9      154.39      165.22      5.59 o
  -5   6   9     1778.58     1578.16     22.31 o
  -4   6   9      215.53      193.23      5.62 o
  -3   6   9      467.51      423.58      9.03 o
  -2   6   9      482.31      480.49     14.95 o
  -1   6   9      156.62      163.39      4.91 o
   0   6   9      602.08      624.66     11.62 o
   1   6   9       34.62       30.58      5.55 o
   2   6   9      172.49      156.06      5.31 o
   3   6   9      788.21      726.89     16.51 o
   4   6   9       69.32       58.05      5.87 o
   5   6   9       50.71       50.09     10.48 o
   6   6   9      444.22      418.19     28.37 o
   7   6   9      195.81      203.79     10.45 o
   8   6   9      433.51      483.54     17.40 o
   9   6   9      193.57      221.92     14.19 o
  10   6   9       15.65       26.37     12.73 o
 -11   7   9       61.87       62.28     10.93 o
 -10   7   9        0.13      -10.41     10.41 o
  -9   7   9       95.98       92.90      7.84 o
  -8   7   9       21.01       24.62      6.01 o
  -7   7   9        3.00        1.65      2.73 o
  -6   7   9        7.32       13.66      8.48 o
  -5   7   9       88.00       69.16      3.37 o
  -4   7   9      112.03      100.08      3.69 o
  -3   7   9      252.74      209.68      5.63 o
  -2   7   9       20.52       10.44      2.57 o
  -1   7   9      210.10      197.12     14.65 o
   0   7   9       19.84       17.18      3.08 o
   1   7   9       88.46       91.03     11.25 o
   2   7   9       26.34       30.38      5.86 o
   3   7   9        0.30       -2.78      2.78 o
   4   7   9       12.51        8.29      4.99 o
   5   7   9       54.20       39.37      7.09 o
   6   7   9       83.07       78.45      7.70 o
   7   7   9      180.07      168.02     17.42 o
   8   7   9        2.46       12.44      8.63 o
   9   7   9       40.82       76.92     12.65 o
  10   7   9       33.40       35.34     14.29 o
 -11   8   9        3.55       -2.78     13.57 o
 -10   8   9      273.91      315.08     14.13 o
  -9   8   9      253.16      302.51     13.18 o
  -8   8   9        5.33        5.38      6.01 o
  -7   8   9       42.70       46.41     10.64 o
  -6   8   9      337.93      323.15      7.48 o
  -5   8   9        4.48        8.27      8.17 o
  -4   8   9     2125.06     1984.24     60.13 o
  -3   8   9      194.38      176.83      6.32 o
  -2   8   9       92.05       96.87      3.85 o
  -1   8   9      313.91      293.59      8.45 o
   0   8   9      561.42      588.25     11.70 o
   1   8   9       83.81       65.74     10.48 o
   2   8   9      279.58      279.88     10.79 o
   3   8   9       17.60        6.06      4.41 o
   4   8   9      241.44      199.77     10.48 o
   5   8   9       22.28       12.70      5.40 o
   6   8   9       66.54       62.27      7.86 o
   7   8   9      341.82      357.44     32.84 o
   8   8   9      449.33      460.38     22.97 o
   9   8   9       81.86       63.35     17.73 o
  10   8   9       13.07      -14.12     14.25 o
 -11   9   9       18.79       -2.47     22.51 o
 -10   9   9      107.07      155.61     10.34 o
  -9   9   9       12.96       31.80      6.89 o
  -8   9   9      173.13      181.60      9.13 o
  -7   9   9       12.02        4.01      5.31 o
  -6   9   9        4.32        2.47      4.68 o
  -5   9   9      689.04      666.93     17.16 o
  -4   9   9      127.08      102.01      6.48 o
  -3   9   9       38.77       23.76      2.78 o
  -2   9   9       65.00       78.30      5.86 o
  -1   9   9      499.97      477.38     11.41 o
   0   9   9      502.08      464.39     11.18 o
   1   9   9      363.72      330.80      8.17 o
   2   9   9      286.77      293.22     24.82 o
   3   9   9        4.88        3.64      4.28 o
   4   9   9      274.14      227.75      9.26 o
   5   9   9       10.67       11.01      6.06 o
   6   9   9        0.06       -2.61      5.92 o
   7   9   9        0.10       -6.64      6.89 o
   8   9   9       25.92       19.59     14.80 o
   9   9   9        0.90        0.51     11.87 o
 -10  10   9      147.60      176.77     10.84 o
  -9  10   9       26.68       33.07      7.85 o
  -8  10   9      274.40      295.20     11.11 o
  -7  10   9       27.10       14.52      6.94 o
  -6  10   9      129.18      134.40      7.59 o
  -5  10   9       42.25       34.64      5.40 o
  -4  10   9      309.83      331.04     17.42 o
  -3  10   9      242.73      226.23      5.01 o
  -2  10   9      112.54      103.32      8.48 o
  -1  10   9     1323.16     1353.80     25.21 o
   0  10   9      155.56      131.45      9.71 o
   1  10   9        6.53       13.05      4.22 o
   2  10   9        5.91        3.01      3.81 o
   3  10   9      614.70      600.12     19.89 o
   4  10   9       32.59       28.08      5.70 o
   5  10   9       31.16       23.42      6.19 o
   6  10   9       35.87       32.68      6.98 o
   7  10   9      366.78      398.32     14.93 o
   8  10   9        4.29       15.23     11.39 o
   9  10   9      282.53      256.92     18.25 o
 -10  11   9       46.27       30.82      9.56 o
  -9  11   9        9.49        6.01     14.18 o
  -8  11   9        0.03       -2.49     14.65 o
  -7  11   9       65.63       66.53      7.16 o
  -6  11   9      323.98      303.05     11.86 o
  -5  11   9       33.36       33.16      5.00 o
  -4  11   9       57.70       56.12      7.09 o
  -3  11   9     1087.76     1185.15     20.81 o
  -2  11   9      343.76      341.38      7.72 o
  -1  11   9      144.16      141.49     10.18 o
   0  11   9      162.98      158.60      9.40 o
   1  11   9       37.39       37.12      4.21 o
   2  11   9        2.55        5.82      4.52 o
   3  11   9       14.06       14.03      9.56 o
   4  11   9       72.47       85.71     10.33 o
   5  11   9        1.68       -6.35     14.80 o
   6  11   9       72.12       73.45      8.19 o
   7  11   9        0.46       10.11      7.71 o
   8  11   9        0.00       -9.37     10.22 o
   9  11   9       99.45       76.76     16.19 o
 -10  12   9       35.09       16.60     11.58 o
  -9  12   9       55.13       65.75      9.12 o
  -8  12   9       14.38        7.54      7.28 o
  -7  12   9       17.99       28.12      9.87 o
  -6  12   9      134.92      129.76     10.18 o
  -5  12   9      363.90      346.96     19.89 o
  -4  12   9      366.52      327.80     10.36 o
  -3  12   9      142.73      139.01      3.61 o
  -2  12   9       65.78       74.04      3.99 o
  -1  12   9      294.89      282.11     10.36 o
   0  12   9       64.42       64.50      6.16 o
   1  12   9       41.70       33.31      5.24 o
   2  12   9        0.10       -2.48      4.93 o
   3  12   9       12.65        5.54      4.66 o
   4  12   9      300.71      293.20     11.26 o
   5  12   9      140.42      132.86      8.59 o
   6  12   9      168.96      190.73     10.36 o
   7  12   9       76.20       83.99     12.89 o
   8  12   9      317.29      373.28     21.19 o
   9  12   9        0.15      -12.33     16.03 o
 -10  13   9        7.99        9.36     11.33 o
  -9  13   9        2.89        7.81      9.67 o
  -8  13   9      137.48      134.16     10.03 o
  -7  13   9       68.08       60.50      7.85 o
  -6  13   9       56.32       43.79      6.77 o
  -5  13   9       20.26       20.66      6.10 o
  -4  13   9       37.20       32.49      9.10 o
  -3  13   9      273.60      296.17     16.03 o
  -2  13   9      158.67      157.95      5.66 o
  -1  13   9       30.47       13.70      5.09 o
   0  13   9       14.57       12.21      4.96 o
   1  13   9       63.34       44.06      5.55 o
   2  13   9      155.87      169.90      7.64 o
   3  13   9       11.79       18.99      5.34 o
   4  13   9        0.43       -2.78      5.52 o
   5  13   9      144.02      153.46      9.35 o
   6  13   9       69.99       95.20     19.43 o
   7  13   9        0.49        0.60     14.80 o
   8  13   9        1.96       13.20     11.80 o
   9  13   9       92.84       75.85     24.36 o
 -10  14   9       37.81       43.02     10.97 o
  -9  14   9       30.60       42.94     20.35 o
  -8  14   9        3.78       -3.67      9.32 o
  -7  14   9        6.06       16.40      7.87 o
  -6  14   9      207.45      200.03     10.37 o
  -5  14   9      256.44      266.31     10.36 o
  -4  14   9      554.81      556.32     19.43 o
  -3  14   9      187.19      183.78     30.06 o
  -2  14   9     1262.50     1301.62     25.64 o
  -1  14   9      206.14      217.97      8.81 o
   0  14   9        0.07        6.14      6.01 o
   1  14   9        0.04       -0.24      4.96 o
   2  14   9       88.10       74.45      5.39 o
   3  14   9        8.35       23.83      5.23 o
   4  14   9       50.50       45.96      6.01 o
   5  14   9       55.37       51.91      7.47 o
   6  14   9        4.20        3.43      8.95 o
   7  14   9       16.64       32.16     10.97 o
   8  14   9       11.48       13.72     15.88 o
   9  14   9      106.95       83.25     26.83 o
 -10  15   9       63.66       81.71     19.43 o
  -9  15   9        7.51        8.44     10.80 o
  -8  15   9       54.46       86.05     11.87 o
  -7  15   9       36.83       37.24      8.39 o
  -6  15   9       19.04       29.76      7.59 o
  -5  15   9        2.78        6.09      4.68 o
  -4  15   9      490.64      511.14     25.44 o
  -3  15   9      205.34      199.17     11.77 o
  -2  15   9     2313.93     2379.38     46.49 o
  -1  15   9      213.80      204.69      9.47 o
   0  15   9       17.97       24.17      5.47 o
   1  15   9       18.94       12.68      6.49 o
   2  15   9       21.39       29.04      5.86 o
   3  15   9        3.08        5.35     11.41 o
   4  15   9       39.35       40.01      6.43 o
   5  15   9       12.62       16.11      7.02 o
   6  15   9        0.90      -10.52     10.52 o
   7  15   9       62.99       75.28     11.63 o
   8  15   9       14.52        7.60     11.90 o
  -9  16   9       48.43       49.36     13.87 o
  -8  16   9       59.11       57.53     21.43 o
  -7  16   9        0.36        3.57      9.25 o
  -6  16   9       24.02       30.15     10.18 o
  -5  16   9        0.06        9.82     10.79 o
  -4  16   9      367.00      352.96     20.35 o
  -3  16   9        2.69        0.17      7.47 o
  -2  16   9      385.20      392.67     17.60 o
  -1  16   9      344.87      355.46     19.58 o
   0  16   9      118.78      116.05     22.36 o
   1  16   9        4.95       11.03      6.09 o
   2  16   9       26.49       15.33      7.24 o
   3  16   9       12.47        6.65      6.32 o
   4  16   9       44.32       39.15      7.28 o
   5  16   9      365.99      360.48     19.27 o
   6  16   9       13.49       17.24     10.81 o
   7  16   9       21.02       26.73     13.45 o
   8  16   9        1.26      -23.43     23.43 o
  -8  17   9       74.71       68.86     12.80 o
  -7  17   9       31.43       25.58     11.57 o
  -6  17   9       34.98       30.72     12.12 o
  -5  17   9      199.08      215.29     15.42 o
  -4  17   9       15.80       13.45      7.28 o
  -3  17   9      952.56      979.80     29.00 o
  -2  17   9       12.84       18.99     14.49 o
  -1  17   9       96.77       88.25      6.19 o
   0  17   9       42.98       47.93      7.40 o
   1  17   9       87.21       84.12      8.66 o
   2  17   9       73.30       64.91      7.63 o
   3  17   9       41.45       34.78      7.81 o
   4  17   9       12.68       18.19     10.18 o
   5  17   9        0.39        9.87     14.49 o
   6  17   9        0.13        1.54     12.03 o
   7  17   9       58.92       32.38     20.04 o
  -8  18   9        1.76       -1.96     22.51 o
  -7  18   9        4.51       14.18     12.43 o
  -6  18   9        5.81        3.79     10.41 o
  -5  18   9       35.47       48.86     10.44 o
  -4  18   9       56.88       63.20     18.65 o
  -3  18   9        4.90        2.52      9.71 o
  -2  18   9       45.28       52.92     11.10 o
  -1  18   9      198.59      199.74      8.74 o
   0  18   9       48.46       39.24      8.63 o
   1  18   9       42.27       44.61     17.88 o
   2  18   9       37.29       26.28     16.50 o
   3  18   9       29.82       10.18      7.40 o
   4  18   9       10.95       10.48      9.56 o
   5  18   9       27.93        4.01     17.27 o
  -7  19   9       24.19       12.47     12.77 o
  -6  19   9      586.62      631.48     30.92 o
  -5  19   9        1.22        7.67     10.03 o
  -4  19   9      250.45      254.40     15.98 o
  -3  19   9      827.65      894.79     30.68 o
  -2  19   9       27.21       45.80     25.90 o
  -1  19   9       12.12        5.73      7.46 o
   0  19   9      363.09      373.96     14.54 o
   1  19   9       29.05       46.08      8.21 o
   2  19   9        0.64       -3.07      8.95 o
   3  19   9        6.40       -1.23      9.87 o
   4  19   9        0.36        0.31      9.25 o
   5  19   9        4.44       13.26     16.03 o
   6  19   9       84.59       77.09     22.51 o
  -7  20   9      118.08      115.32     28.68 o
  -6  20   9        1.08       14.56     13.41 o
  -5  20   9       11.57       20.00     13.41 o
  -4  20   9      214.94      216.79     14.83 o
  -3  20   9        0.05       -9.70      9.70 o
  -2  20   9       24.29       34.67      8.92 o
  -1  20   9       63.08       72.68     10.79 o
   0  20   9       13.30       13.46      5.70 o
   1  20   9      103.59       89.73      9.87 o
   2  20   9       81.63       86.03      9.87 o
   3  20   9       16.11       -2.47     12.33 o
   4  20   9        4.57       -5.55     11.41 o
   5  20   9       20.46       12.95     16.03 o
  -6  21   9      270.38      270.11     31.45 o
  -5  21   9       55.61       62.65     13.51 o
  -4  21   9      116.72      100.02     12.09 o
  -3  21   9       78.56       86.08     12.00 o
  -2  21   9      161.33      161.86     14.96 o
  -1  21   9      165.45      157.84     13.03 o
   0  21   9       50.58       61.98     16.34 o
   1  21   9        2.87        0.93      8.33 o
   2  21   9      144.81      139.99     16.34 o
   3  21   9       19.43        9.87     15.11 o
   4  21   9        0.20      -10.18     16.03 o
   5  21   9       38.89       24.05     15.42 o
  -6  22   9       10.06      -23.74     25.59 o
  -5  22   9        6.20       19.73     15.42 o
  -4  22   9       59.73       75.58     18.50 o
  -3  22   9        0.00       12.20     10.03 o
  -2  22   9        3.46        8.00      9.75 o
  -1  22   9       45.04       20.04     12.64 o
   0  22   9       38.78       28.68     11.10 o
   1  22   9       13.22       10.48     10.48 o
   2  22   9        3.42        2.16      8.63 o
   3  22   9       98.72      102.68     13.26 o
   4  22   9       36.84       45.94     15.42 o
  -5  23   9       64.05       33.92     16.34 o
  -4  23   9        0.15      -22.82     22.82 o
  -3  23   9       35.60       33.61     14.80 o
  -2  23   9       55.41       48.10     17.27 o
  -1  23   9        8.90       -2.47     17.58 o
   0  23   9        2.57       -1.54     15.42 o
   1  23   9        1.24      -18.50     18.50 o
   2  23   9       63.88       81.40     16.03 o
   3  23   9       21.91       20.66     11.41 o
   0  24   9        7.56        0.31     14.80 o
   1  24   9       23.24       16.96     13.57 o
 -12   0  10       29.57       -5.55     16.34 o
 -10   0  10       15.41       22.82      8.94 o
  -8   0  10        1.71        5.86      8.63 o
  -6   0  10       51.24       65.37      5.24 o
  -4   0  10      885.83      797.69     21.58 o
  -2   0  10        0.97        2.47      4.63 o
   0   0  10       63.00       69.99      8.02 o
   2   0  10        3.33        7.09      6.78 o
   4   0  10        5.84       -5.55     12.03 o
   6   0  10       81.98       58.89     10.79 o
   8   0  10       19.05        6.48     10.79 o
  10   0  10       18.65       37.00     21.89 o
 -12   1  10        7.07       22.51     18.81 o
 -11   1  10      107.71       81.00      9.26 o
 -10   1  10        1.04        8.52      6.44 o
  -9   1  10        4.08       -4.66      7.40 o
  -8   1  10       10.14       17.75      5.66 o
  -7   1  10       56.43       69.04      3.91 o
  -6   1  10       94.74       85.69      7.09 o
  -5   1  10       14.07       15.95      4.16 o
  -4   1  10      444.13      333.32      8.61 o
  -3   1  10      911.78      875.79     22.51 o
  -2   1  10     1017.87      963.71     21.47 o
  -1   1  10     1177.09     1135.46     19.56 o
   0   1  10        5.60        7.03      4.47 o
   1   1  10      231.14      210.09      7.41 o
   2   1  10      227.81      196.82     23.28 o
   3   1  10       55.35       55.85      6.41 o
   4   1  10       48.59       52.98      7.55 o
   5   1  10      360.49      319.53     13.83 o
   6   1  10      108.80       88.77      9.85 o
   7   1  10      307.79      336.01     24.05 o
   8   1  10        0.06        0.26     13.88 o
   9   1  10       57.99       52.25     10.46 o
  10   1  10      272.24      315.21     28.83 o
 -11   2  10       70.47       50.34      8.83 o
 -10   2  10        1.44       -6.89     12.95 o
  -9   2  10      107.27       96.96     14.49 o
  -8   2  10       28.53       25.11      5.55 o
  -7   2  10        0.37        4.13      3.25 o
  -6   2  10        3.09        2.43      2.89 o
  -5   2  10      102.91       68.64      3.81 o
  -4   2  10      631.70      516.00     11.33 o
  -3   2  10      818.10      714.95     15.47 o
  -2   2  10      123.87      130.38      6.65 o
  -1   2  10      459.89      425.05     10.64 o
   0   2  10       50.66       35.82      6.01 o
   1   2  10        0.91        1.67      6.01 o
   2   2  10      359.70      339.62     18.04 o
   3   2  10      197.93      184.73     10.19 o
   4   2  10       51.35       37.40     11.56 o
   5   2  10       22.16       23.73      9.15 o
   6   2  10        3.78        8.18      9.70 o
   7   2  10        9.04        7.51      9.11 o
   8   2  10      372.98      391.55     18.42 o
   9   2  10      138.45      140.27     16.50 o
  10   2  10       79.23      110.02     17.06 o
 -11   3  10        2.70      -14.18     14.18 o
 -10   3  10       11.42        2.60      6.66 o
  -9   3  10       92.84       84.30      8.02 o
  -8   3  10        0.02       -2.35      3.92 o
  -7   3  10        0.15        0.57      4.08 o
  -6   3  10      151.05      128.24      4.68 o
  -5   3  10       48.35       29.91      3.02 o
  -4   3  10       33.51       30.22      4.44 o
  -3   3  10     1110.67      893.57     18.22 o
  -2   3  10     1056.39      939.56     25.59 o
  -1   3  10      304.96      267.57      7.24 o
   0   3  10      295.13      260.86      6.86 o
   1   3  10       32.18       40.93      4.90 o
   2   3  10     1709.05     1794.07     32.52 o
   3   3  10      198.51      183.41      9.03 o
   4   3  10        0.15       -2.75      7.94 o
   5   3  10      325.03      346.63     14.37 o
   6   3  10       22.78        5.93      8.02 o
   7   3  10      103.73       95.47      8.43 o
   8   3  10        4.13       -8.25      8.25 o
   9   3  10       16.45       21.77     14.65 o
  10   3  10       62.89       86.12     11.86 o
 -11   4  10        0.34       -8.94     15.73 o
 -10   4  10       63.44       82.56     10.02 o
  -9   4  10      217.86      227.65      9.41 o
  -8   4  10        1.04       -2.56      4.07 o
  -7   4  10      130.03      133.36      8.94 o
  -6   4  10      199.74      167.45      5.34 o
  -5   4  10      480.23      427.35      8.28 o
  -4   4  10      352.38      322.18      9.56 o
  -3   4  10       60.86       64.39      3.99 o
  -2   4  10        3.99       10.79      2.97 o
  -1   4  10        7.38        3.01      3.54 o
   0   4  10     1202.06     1138.63     24.82 o
   1   4  10       39.66       48.37      4.66 o
   2   4  10      584.54      619.99     14.89 o
   3   4  10       74.37       97.02      7.55 o
   4   4  10       69.59       82.99      8.50 o
   5   4  10      449.66      418.95     12.67 o
   6   4  10      262.76      271.28     11.62 o
   7   4  10       20.70       20.82     10.79 o
   8   4  10       70.71       78.25      9.48 o
   9   4  10       79.47       86.73     10.75 o
  10   4  10        0.91      -13.26     13.26 o
 -11   5  10       28.99       27.13     10.48 o
 -10   5  10        0.55       10.42      7.72 o
  -9   5  10        0.00       -3.92      4.44 o
  -8   5  10       10.88       14.71      4.15 o
  -7   5  10       56.54       49.88     10.18 o
  -6   5  10       93.35       75.00      4.78 o
  -5   5  10       48.05       41.75      6.01 o
  -4   5  10      491.21      450.05      9.75 o
  -3   5  10       70.89       75.05      7.40 o
  -2   5  10      207.75      192.13      6.94 o
  -1   5  10       97.53      101.86      4.49 o
   0   5  10     2653.64     2568.12     38.10 o
   1   5  10     2421.13     2304.57     73.39 o
   2   5  10      292.06      263.01      8.43 o
   3   5  10      122.18      136.53     15.26 o
   4   5  10      116.05      123.15      7.11 o
   5   5  10        2.91        3.68      4.87 o
   6   5  10      124.19      120.35      8.82 o
   7   5  10        0.12        7.66      8.94 o
   8   5  10        3.16       -6.54      9.88 o
   9   5  10       14.52       20.49     10.02 o
  10   5  10       68.66       44.71     19.12 o
 -11   6  10        7.70        6.78     18.81 o
 -10   6  10        0.29        7.23      8.90 o
  -9   6  10      177.62      188.67     10.48 o
  -8   6  10       71.66       68.79      7.55 o
  -7   6  10        8.79        1.50      4.93 o
  -6   6  10        7.06        1.71      3.21 o
  -5   6  10      131.88      130.55      4.47 o
  -4   6  10       50.47       44.16      3.59 o
  -3   6  10        6.49        1.70      2.59 o
  -2   6  10      726.82      722.18     14.10 o
  -1   6  10      508.20      517.50     10.50 o
   0   6  10       19.72       22.73      3.20 o
   1   6  10     1057.65      971.26     17.98 o
   2   6  10       57.20       44.66      4.76 o
   3   6  10      431.97      426.64     14.47 o
   4   6  10      164.51      151.95      8.17 o
   5   6  10       39.70       36.69      6.54 o
   6   6  10      255.63      271.76     25.44 o
   7   6  10        0.15        6.11     17.42 o
   8   6  10       58.71       54.12      9.04 o
   9   6  10      121.28      111.30     12.95 o
 -11   7  10       22.09       36.08     12.95 o
 -10   7  10       10.65        5.77     11.56 o
  -9   7  10        1.51        1.30      7.56 o
  -8   7  10        0.21        2.47      5.70 o
  -7   7  10      143.10      139.08      5.59 o
  -6   7  10        0.11        3.55      3.31 o
  -5   7  10      511.29      427.97     10.35 o
  -4   7  10      560.29      498.93     11.84 o
  -3   7  10       18.14       19.03      4.93 o
  -2   7  10     1142.95     1156.07     46.10 o
  -1   7  10     3313.98     3370.18     47.10 o
   0   7  10      314.43      261.63      7.25 o
   1   7  10       19.68       23.66      3.99 o
   2   7  10       64.18       57.34      4.48 o
   3   7  10       16.16        9.83      6.32 o
   4   7  10      241.34      219.29      9.24 o
   5   7  10        4.76        6.45      6.49 o
   6   7  10        1.79       -5.45      5.63 o
   7   7  10      317.19      345.81     13.61 o
   8   7  10        0.13       -8.77      8.77 o
   9   7  10        0.63       13.43     11.62 o
 -10   8  10       12.09       29.42      9.18 o
  -9   8  10       24.35       34.75      6.74 o
  -8   8  10       53.99       72.08      7.05 o
  -7   8  10       17.43       12.20      9.71 o
  -6   8  10       66.54       63.84      4.08 o
  -5   8  10        7.67        1.05      3.08 o
  -4   8  10       31.68       31.15      7.55 o
  -3   8  10     1093.19     1085.72     18.52 o
  -2   8  10       19.70       11.65      3.70 o
  -1   8  10        0.58       -1.51      4.16 o
   0   8  10       19.88        4.95     11.25 o
   1   8  10      489.07      525.22     11.15 o
   2   8  10      461.51      469.40     14.93 o
   3   8  10      386.47      397.03     14.03 o
   4   8  10        0.00        1.39      5.21 o
   5   8  10        7.97       -2.10      5.10 o
   6   8  10       24.13       26.00     11.25 o
   7   8  10       49.88       54.09      8.78 o
   8   8  10       16.73       21.37      8.87 o
   9   8  10       14.97       17.26     12.56 o
 -10   9  10        4.08       12.26     18.04 o
  -9   9  10       13.65       19.62     14.95 o
  -8   9  10       15.15       20.58      6.53 o
  -7   9  10        5.25        2.77      7.09 o
  -6   9  10      133.17      110.57      7.81 o
  -5   9  10       43.69       44.98      4.78 o
  -4   9  10      104.58       92.35      4.73 o
  -3   9  10        3.93       -2.89      2.89 o
  -2   9  10        5.06        4.31      4.19 o
  -1   9  10     2205.38     2138.46     37.47 o
   0   9  10       29.51       27.00      6.17 o
   1   9  10       19.88       24.03      5.55 o
   2   9  10       18.06       13.71      6.63 o
   3   9  10      228.46      184.37      8.38 o
   4   9  10       46.35       46.84      6.75 o
   5   9  10      173.36      184.86      9.56 o
   6   9  10      100.03       92.58      7.80 o
   7   9  10      181.56      174.68     11.66 o
   8   9  10       62.16       59.75     10.69 o
   9   9  10        5.45       -6.48     12.49 o
 -10  10  10        0.34      -17.91     41.63 o
  -9  10  10       36.75       34.80     10.12 o
  -8  10  10        1.11       22.39     11.87 o
  -7  10  10       65.24       65.21      7.14 o
  -6  10  10       13.55       23.63     12.64 o
  -5  10  10        9.12       15.99      5.22 o
  -4  10  10      619.26      574.40     11.77 o
  -3  10  10        2.79        2.65      8.48 o
  -2  10  10      196.41      193.70     13.88 o
  -1  10  10     1237.12     1212.45     27.82 o
   0  10  10      478.03      457.28     13.96 o
   1  10  10       86.90      105.15     14.95 o
   2  10  10      359.81      335.15     20.51 o
   3  10  10       49.93       41.80      5.83 o
   4  10  10       11.03        8.41      5.26 o
   5  10  10      105.30       87.56      8.16 o
   6  10  10       10.03        2.73      6.44 o
   7  10  10      279.40      269.36     17.27 o
   8  10  10        6.56       -0.12     12.31 o
   9  10  10      158.17      157.11     21.89 o
 -10  11  10        0.01       -1.00      9.81 o
  -9  11  10       23.65       35.48      8.83 o
  -8  11  10       28.60       45.21      8.54 o
  -7  11  10        0.95       -4.20      6.96 o
  -6  11  10       24.26       36.83      5.91 o
  -5  11  10       29.61       26.59      6.56 o
  -4  11  10      930.03      916.43     22.45 o
  -3  11  10       86.12       89.93      4.74 o
  -2  11  10      439.84      421.51     13.33 o
  -1  11  10      112.43      103.85      6.72 o
   0  11  10      383.66      327.67     12.34 o
   1  11  10      259.76      247.02     11.72 o
   2  11  10        1.10        1.92      4.56 o
   3  11  10        0.01       -0.16      4.78 o
   4  11  10       25.45       22.65      8.94 o
   5  11  10       19.84       26.37     10.33 o
   6  11  10      143.29      130.65     10.08 o
   7  11  10      106.28      111.83     21.58 o
   8  11  10      182.56      177.61     16.26 o
   9  11  10        0.16      -22.20     24.36 o
 -10  12  10      124.61      153.58     28.06 o
  -9  12  10        9.38       17.60     13.72 o
  -8  12  10      424.51      477.47     34.23 o
  -7  12  10      212.81      244.70     25.59 o
  -6  12  10       39.55       32.20      7.24 o
  -5  12  10       17.56       16.73      5.94 o
  -4  12  10       60.66       49.31     13.10 o
  -3  12  10      507.35      513.29     11.85 o
  -2  12  10      175.83      163.08      7.62 o
  -1  12  10       11.83        5.97      4.72 o
   0  12  10       91.76       80.72      5.94 o
   1  12  10        0.57        0.86      5.75 o
   2  12  10        3.76       -0.34     13.26 o
   3  12  10      339.47      295.99     23.59 o
   4  12  10        3.18       12.64      6.10 o
   5  12  10       57.08       61.97      7.63 o
   6  12  10       82.48       91.69     10.68 o
   7  12  10       67.12       95.58     13.75 o
   8  12  10      162.36      144.17     22.82 o
   9  12  10        0.74      -21.28     21.28 o
 -10  13  10      103.57       94.37     16.57 o
  -9  13  10       34.15       43.75     34.38 o
  -8  13  10      139.78      149.99     11.09 o
  -7  13  10        6.34        7.68      6.94 o
  -6  13  10       13.31       14.12      7.25 o
  -5  13  10       25.05       25.14      6.09 o
  -4  13  10      132.02      114.41      7.89 o
  -3  13  10      598.65      600.86     25.59 o
  -2  13  10       84.89       95.51      6.48 o
  -1  13  10       34.14       26.49     12.33 o
   0  13  10        4.02       -0.93     10.18 o
   1  13  10       33.69       30.71      5.18 o
   2  13  10        1.34       -0.04      4.93 o
   3  13  10      136.77      177.94      8.89 o
   4  13  10       17.33        7.42      6.58 o
   5  13  10        3.58        3.85      6.76 o
   6  13  10        6.80       12.10     10.95 o
   7  13  10        1.59        2.71     10.10 o
   8  13  10        4.44        7.90     14.65 o
 -10  14  10       29.67       35.77     16.34 o
  -9  14  10       62.50       72.71     21.43 o
  -8  14  10        0.05       15.29     10.79 o
  -7  14  10       61.57       70.52      8.52 o
  -6  14  10       22.83       18.39      7.46 o
  -5  14  10      379.32      366.40     44.56 o
  -4  14  10       12.21       11.48      5.98 o
  -3  14  10      435.40      418.97     16.80 o
  -2  14  10       35.02       37.48     12.80 o
  -1  14  10      105.87      119.42      7.24 o
   0  14  10       64.77       75.33     12.03 o
   1  14  10       11.25       12.51      6.79 o
   2  14  10       70.55       49.27      9.39 o
   3  14  10       58.73       52.43      7.61 o
   4  14  10       51.03       30.09      6.63 o
   5  14  10       88.85      109.22     10.18 o
   6  14  10       28.45       33.16     27.60 o
   7  14  10        1.46       11.95     10.96 o
   8  14  10        7.62       37.93     21.58 o
  -9  15  10        0.00      -10.60     10.60 o
  -8  15  10        0.92        2.98      9.90 o
  -7  15  10      163.77      157.59     11.11 o
  -6  15  10       20.13       14.23      7.71 o
  -5  15  10       78.76       87.54     10.82 o
  -4  15  10        5.24       -0.44     24.21 o
  -3  15  10      589.37      582.05     32.07 o
  -2  15  10       23.50       13.27      4.11 o
  -1  15  10       84.73       96.41     10.33 o
   0  15  10       80.68       72.86      7.64 o
   1  15  10       59.17       45.16      7.28 o
   2  15  10       13.80       23.92      8.14 o
   3  15  10        1.25        1.47      8.48 o
   4  15  10       72.38       79.10      9.47 o
   5  15  10       15.48       15.00      8.10 o
   6  15  10        4.50        6.18     11.17 o
   7  15  10        6.90       16.01     12.44 o
   8  15  10       27.58       -4.01     15.73 o
  -9  16  10       22.19       24.67     24.67 o
  -8  16  10       14.80       46.92     14.75 o
  -7  16  10        0.46        1.74     10.43 o
  -6  16  10       38.02       38.15     31.91 o
  -5  16  10        8.79       18.16     10.46 o
  -4  16  10        8.57        7.73      7.48 o
  -3  16  10       38.11       46.26      7.85 o
  -2  16  10       47.53       46.01      8.38 o
  -1  16  10       58.77       60.05      6.58 o
   0  16  10       43.21       49.82      6.79 o
   1  16  10       24.27       21.48      7.02 o
   2  16  10       93.47       92.08      9.03 o
   3  16  10       33.21       50.46      9.78 o
   4  16  10       37.19       35.79      8.63 o
   5  16  10       21.07       31.45     11.10 o
   6  16  10       26.69       37.62     12.95 o
   7  16  10        0.84       -5.86     13.57 o
  -8  17  10       53.33       53.25     13.59 o
  -7  17  10      132.14      145.88     16.80 o
  -6  17  10       46.18       46.66     12.15 o
  -5  17  10       47.09       54.37     26.21 o
  -4  17  10      359.90      373.42     24.21 o
  -3  17  10      393.10      372.70     18.85 o
  -2  17  10        0.19       -4.50      9.00 o
  -1  17  10        1.23       -2.88      7.09 o
   0  17  10        2.64        2.82      6.46 o
   1  17  10        0.17        2.61      6.90 o
   2  17  10       76.83       81.19      8.78 o
   3  17  10       32.32       22.71      8.67 o
   4  17  10        2.29        1.23     10.18 o
   5  17  10       83.04       82.64     16.03 o
   6  17  10        3.24        8.94     12.64 o
  -7  18  10        2.69        1.18     11.68 o
  -6  18  10       54.87       52.21     11.29 o
  -5  18  10       24.86       22.11     10.43 o
  -4  18  10       32.91       31.98     11.11 o
  -3  18  10      408.07      386.69     17.82 o
  -2  18  10       54.59       49.24      9.61 o
  -1  18  10       38.41       24.00     14.18 o
   0  18  10       13.31       12.21     12.64 o
   1  18  10        0.04        5.88      7.10 o
   2  18  10        1.40        6.15      9.04 o
   3  18  10       22.50       29.60     10.79 o
   4  18  10        0.94        7.71      9.87 o
   5  18  10       36.71       45.94     14.80 o
   6  18  10       15.60       -6.17     14.18 o
  -7  19  10        5.37        7.53     11.10 o
  -6  19  10        0.08        0.69     12.49 o
  -5  19  10       17.99        0.53     10.78 o
  -4  19  10       26.69       43.64     13.92 o
  -3  19  10       49.08       48.28     11.77 o
  -2  19  10       38.69       27.32     10.26 o
  -1  19  10       23.88       27.88     21.43 o
   0  19  10       15.42        6.29     10.79 o
   1  19  10       37.62       25.69      7.77 o
   2  19  10       26.02       31.76     14.80 o
   3  19  10        3.24        9.87     12.33 o
   4  19  10       40.19       26.21     12.33 o
   5  19  10      235.36      255.00     26.21 o
  -6  20  10        4.94       16.96     15.42 o
  -5  20  10       64.76       54.58     13.26 o
  -4  20  10      125.97      115.91     16.19 o
  -3  20  10       25.63       26.60     10.82 o
  -2  20  10      165.00      180.73     13.74 o
  -1  20  10       84.40       88.66     11.56 o
   0  20  10        8.58        6.87      7.16 o
   1  20  10       19.13       20.35     11.10 o
   2  20  10        5.14       26.52     11.41 o
   3  20  10       59.41       85.41     15.42 o
   4  20  10       95.10       94.97     16.65 o
   5  20  10       12.32       28.68     20.04 o
  -6  21  10        0.04      -25.59     25.59 o
  -5  21  10       51.74       57.97     21.58 o
  -4  21  10       60.79       36.21     13.44 o
  -3  21  10       81.92      113.31     14.07 o
  -2  21  10       37.05       21.23      8.78 o
  -1  21  10      104.08       87.66     27.29 o
   0  21  10        1.34       32.68     16.96 o
   2  21  10        0.41       -3.70     12.95 o
   3  21  10      163.86      139.06     21.28 o
   4  21  10       30.57       38.23     17.58 o
  -5  22  10      133.89       90.04     19.43 o
  -4  22  10        0.59       25.59     21.58 o
  -3  22  10       12.05       14.63     12.14 o
  -2  22  10        4.50       -1.56     12.06 o
  -1  22  10       24.71       20.35     11.41 o
   0  22  10       54.01       54.89     13.88 o
   1  22  10       33.91       11.72     13.88 o
   2  22  10        0.58       12.95     13.26 o
   3  22  10        0.66        6.48     12.64 o
   4  22  10       73.79       36.69     17.27 o
   0  23  10        8.14       10.48     16.65 o
   3  23  10       13.81       30.22     16.03 o
 -11   0  11       13.13      -14.49     14.49 o
  -9   0  11      581.03      658.94     22.51 o
  -7   0  11        5.12        7.40      4.32 o
  -5   0  11      111.32       90.04      5.55 o
  -3   0  11     1062.72      890.50     29.91 o
  -1   0  11       15.67       26.21      9.56 o
   1   0  11     7810.76     7797.77    172.37 o
   3   0  11      153.31      115.32     11.72 o
   5   0  11       34.28       28.37     10.79 o
   7   0  11        2.83       10.48     12.64 o
   9   0  11       43.15       42.86     15.42 o
 -11   1  11       16.95       16.31      8.87 o
 -10   1  11       18.68       29.20      6.66 o
  -9   1  11        2.88       -1.86      5.26 o
  -8   1  11       42.25       35.99      5.33 o
  -7   1  11        0.90        0.49      3.77 o
  -6   1  11        0.02        4.52      3.02 o
  -5   1  11      106.44       91.81      6.32 o
  -4   1  11      281.72      225.27      7.87 o
  -3   1  11       99.58      106.09      6.33 o
  -2   1  11      515.31      441.24     13.29 o
  -1   1  11     1047.24      998.08     23.43 o
   0   1  11      391.24      376.27     12.20 o
   1   1  11      143.09      151.91     10.18 o
   2   1  11     1565.76     1617.28     36.80 o
   3   1  11      235.92      229.60     16.03 o
   4   1  11      113.06      105.74      8.67 o
   5   1  11       33.07       28.64      9.25 o
   6   1  11        1.22       -5.44      8.79 o
   7   1  11        3.09        7.67      9.52 o
   8   1  11        0.95       -9.42     20.35 o
   9   1  11       26.03       19.80     11.70 o
  10   1  11       53.26       39.45     14.39 o
 -11   2  11        1.46        5.55     13.88 o
 -10   2  11      523.61      580.29     28.83 o
  -9   2  11        1.67       -2.74      7.01 o
  -8   2  11      164.98      174.73      8.15 o
  -7   2  11        0.00       -2.18      3.25 o
  -6   2  11       22.10       19.74      4.47 o
  -5   2  11       97.87       65.46      3.49 o
  -4   2  11      351.82      298.18     13.57 o
  -3   2  11      516.57      387.74     13.16 o
  -2   2  11      843.69      717.76     16.30 o
  -1   2  11        6.36       10.89      4.79 o
   0   2  11      767.90      733.08     19.73 o
   1   2  11      359.55      321.14     17.73 o
   2   2  11     1059.02      948.40     50.41 o
   3   2  11      246.95      218.75     14.03 o
   4   2  11      235.94      221.93     11.01 o
   5   2  11        5.62        1.02      9.37 o
   6   2  11        6.21       13.51      8.73 o
   7   2  11        0.16        3.05     13.57 o
   8   2  11       33.75       42.58     10.79 o
   9   2  11        0.71       14.84     10.52 o
  10   2  11        4.74      -25.28     25.28 o
 -11   3  11      197.39      143.07     17.88 o
 -10   3  11      115.25      108.04      8.50 o
  -9   3  11        1.10       -3.48      6.21 o
  -8   3  11      142.07      161.54      7.84 o
  -7   3  11       36.92       40.43      5.09 o
  -6   3  11        0.06       -0.62      5.09 o
  -5   3  11        8.89        0.35      8.02 o
  -4   3  11        3.21       -2.39      5.55 o
  -3   3  11      134.04       81.16     10.18 o
  -2   3  11       25.87       24.20     10.02 o
  -1   3  11      816.75      796.94     18.04 o
   0   3  11     3683.04     3888.90     62.59 o
   1   3  11       34.03       46.83      5.24 o
   2   3  11       13.56       13.73      3.92 o
   3   3  11        1.22        0.35     15.26 o
   4   3  11      343.04      323.47     20.35 o
   5   3  11      145.44       93.84     10.90 o
   6   3  11      155.63      109.23     13.08 o
   7   3  11       45.27       30.45      9.10 o
   8   3  11        1.18       -5.40     13.10 o
   9   3  11       39.65       49.60     16.03 o
 -11   4  11       39.58       47.79     18.50 o
 -10   4  11       23.89       39.07     11.02 o
  -9   4  11        5.31       -3.33      5.77 o
  -8   4  11       45.28       63.79     12.80 o
  -7   4  11       10.66       15.79      4.37 o
  -6   4  11       30.90       30.72      5.40 o
  -5   4  11        1.51       -0.24      3.08 o
  -4   4  11       57.39       50.63      7.09 o
  -3   4  11     1469.96     1390.09     26.74 o
  -2   4  11        0.02        4.76      3.85 o
  -1   4  11       32.61       28.55      4.41 o
   0   4  11      589.54      534.99     18.50 o
   1   4  11      373.90      350.01     18.19 o
   2   4  11      735.13      682.05     15.91 o
   3   4  11      614.99      542.02     18.35 o
   4   4  11       74.20       59.40      9.15 o
   5   4  11       48.77       50.99      9.04 o
   6   4  11       36.21       43.38      9.01 o
   7   4  11        1.15        7.71      7.41 o
   8   4  11      137.38      154.81     14.35 o
   9   4  11        0.01       -9.11     12.37 o
 -11   5  11        0.84      -12.33     16.96 o
 -10   5  11      121.70      141.76     12.16 o
  -9   5  11       28.50       45.67      8.84 o
  -8   5  11       15.34       12.05      4.38 o
  -7   5  11        1.25        9.25      3.76 o
  -6   5  11       74.14       75.81      4.95 o
  -5   5  11       43.61       41.95      4.52 o
  -4   5  11      138.82      150.32      7.06 o
  -3   5  11      243.49      210.98      7.56 o
  -2   5  11     1223.81     1118.22     22.59 o
  -1   5  11       73.37       56.85      4.44 o
   0   5  11       11.38        8.24      3.95 o
   1   5  11      366.50      335.61      9.62 o
   2   5  11      152.77      155.95     10.18 o
   3   5  11        6.48        5.48      6.63 o
   4   5  11       12.72       31.10      8.02 o
   5   5  11       18.57       14.45     11.72 o
   6   5  11       81.56       76.09      8.77 o
   7   5  11       29.71       38.43     10.44 o
   8   5  11      114.93      104.14     12.49 o
   9   5  11        0.00       -0.70      9.08 o
 -10   6  11      147.45      174.91     13.96 o
  -9   6  11        7.16       -1.62      8.95 o
  -8   6  11       15.40       12.75      4.28 o
  -7   6  11       23.48       17.16      4.04 o
  -6   6  11        0.19        1.23      4.32 o
  -5   6  11        0.00       -3.54      3.54 o
  -4   6  11      250.72      197.14      7.55 o
  -3   6  11        7.87        9.42      4.16 o
  -2   6  11      125.03      126.01     11.10 o
  -1   6  11     1934.92     1800.80     29.12 o
   0   6  11      260.58      227.39      6.77 o
   1   6  11      296.34      270.73     11.11 o
   2   6  11       55.51       41.41      6.50 o
   3   6  11       82.37       84.86      7.84 o
   4   6  11      349.34      306.29     14.07 o
   5   6  11        0.44        1.90      9.25 o
   6   6  11        0.29        2.33     10.48 o
   7   6  11       50.40       50.27      9.26 o
   8   6  11        4.41       12.22      9.80 o
   9   6  11       52.32       57.11     12.08 o
 -10   7  11       31.64       22.13     12.49 o
  -9   7  11       34.72       45.02      9.01 o
  -8   7  11       66.15       61.69      7.63 o
  -7   7  11       27.61       21.56      5.09 o
  -6   7  11       84.43       62.61      4.50 o
  -5   7  11       53.40       39.33      4.15 o
  -4   7  11       12.21       11.38      4.15 o
  -3   7  11       39.09       41.31      4.90 o
  -2   7  11       19.90       13.53      4.65 o
  -1   7  11      141.86      148.32      6.05 o
   0   7  11       66.47       68.79      6.95 o
   1   7  11      219.21      169.38      8.69 o
   2   7  11       12.41       12.44      5.00 o
   3   7  11       36.59       35.80     10.02 o
   4   7  11      103.33      110.21     15.88 o
   5   7  11       66.55       75.12     10.64 o
   6   7  11      163.09      172.90      9.84 o
   7   7  11        1.04        2.44      8.93 o
   8   7  11       10.68       16.38     10.57 o
   9   7  11       10.19       -0.64     12.85 o
 -10   8  11        0.97      -20.04     20.04 o
  -9   8  11       33.42       39.35      9.04 o
  -8   8  11       22.27       18.66      6.89 o
  -7   8  11       52.42       63.80      7.16 o
  -6   8  11      446.25      416.75     11.40 o
  -5   8  11      103.70       77.43      5.70 o
  -4   8  11        5.18        2.80      3.33 o
  -3   8  11        5.82        5.84      4.13 o
  -2   8  11      163.01      151.46      7.99 o
  -1   8  11      167.40      153.98      7.53 o
   0   8  11      351.95      311.14     12.62 o
   1   8  11        0.45       -2.64      6.59 o
   2   8  11      119.98      115.35      8.73 o
   3   8  11      395.31      394.95     15.70 o
   4   8  11      231.11      193.55     12.18 o
   5   8  11       31.42       40.48      7.19 o
   6   8  11       10.76        5.16     14.65 o
   7   8  11        0.59       -3.06      8.21 o
   8   8  11        0.02        5.08     10.45 o
   9   8  11       48.92       37.00     20.66 o
 -10   9  11        1.99       -2.78      9.87 o
  -9   9  11      203.13      195.14     41.32 o
  -8   9  11        5.28       -3.05     10.33 o
  -7   9  11       23.94       16.47      6.85 o
  -6   9  11        0.15        7.71     10.64 o
  -5   9  11       79.78       80.80      4.50 o
  -4   9  11        0.00       -3.17      3.54 o
  -3   9  11       24.27       21.72      3.81 o
  -2   9  11      311.66      302.48     11.21 o
  -1   9  11       91.76       97.59      7.47 o
   0   9  11      122.74      124.87     10.79 o
   1   9  11      385.75      359.13     13.18 o
   2   9  11       62.33       49.61      7.28 o
   3   9  11      355.99      388.79     15.04 o
   4   9  11       23.73       28.98      7.25 o
   5   9  11       22.79       33.30      8.48 o
   6   9  11       14.89       21.53      9.33 o
   7   9  11       93.50      101.35     11.46 o
   8   9  11        4.10       -6.28     12.72 o
   9   9  11       92.48      109.15     27.13 o
 -10  10  11       96.91      115.94     13.26 o
  -9  10  11        4.92       14.60     12.33 o
  -8  10  11      114.95      104.63     22.66 o
  -7  10  11        3.94        8.94     10.33 o
  -6  10  11      136.56      136.32      9.25 o
  -5  10  11       13.87       17.88     10.18 o
  -4  10  11      128.14      120.30      5.26 o
  -3  10  11        1.15        3.85      4.16 o
  -2  10  11      150.37      128.86     15.88 o
  -1  10  11        1.92        9.16      5.33 o
   0  10  11        9.38       11.84      4.32 o
   1  10  11      160.16      167.21     12.95 o
   2  10  11        1.22       -7.26      7.26 o
   3  10  11        3.96        4.35      5.08 o
   4  10  11      260.09      229.93     12.64 o
   5  10  11       73.08       65.54     13.10 o
   6  10  11        0.09        4.24      7.71 o
   7  10  11       82.76       74.83     11.03 o
   8  10  11       56.54       70.49     17.42 o
 -10  11  11        9.36      -21.28     21.28 o
  -9  11  11       80.20       95.93     12.80 o
  -8  11  11       21.95        9.92      7.94 o
  -7  11  11      114.73      109.06      8.95 o
  -6  11  11        4.22        3.29      7.53 o
  -5  11  11        0.06        8.38      9.40 o
  -4  11  11       36.16       22.06      3.55 o
  -3  11  11      121.64      107.41      5.34 o
  -2  11  11      736.24      737.33     19.83 o
  -1  11  11      409.22      398.77     13.87 o
   0  11  11      342.79      347.36     24.51 o
   1  11  11      254.51      254.76     11.54 o
   2  11  11        2.03        5.81     12.64 o
   3  11  11       49.83       53.71      7.19 o
   4  11  11       35.69       23.87     11.41 o
   5  11  11        2.26       -7.64      7.86 o
   6  11  11       99.70       82.71      9.69 o
   7  11  11       11.23        7.09     13.10 o
   8  11  11        6.65        5.84     13.26 o
  -9  12  11        0.08       -9.40      9.40 o
  -8  12  11        0.74        3.62      9.56 o
  -7  12  11        1.18        9.54      8.12 o
  -6  12  11        8.37        3.46     11.72 o
  -5  12  11        0.15       -5.91      5.91 o
  -4  12  11       35.07       17.14      8.33 o
  -3  12  11      348.70      328.43      9.63 o
  -2  12  11      115.64      130.78      7.88 o
  -1  12  11       11.32       -0.20      3.80 o
   0  12  11       82.02       67.66     13.26 o
   1  12  11      143.35      145.73     29.91 o
   2  12  11        0.07        0.68     19.27 o
   3  12  11       60.47       50.44      6.22 o
   4  12  11       69.66       74.94      8.33 o
   5  12  11       79.02       83.06      9.48 o
   6  12  11        5.78       23.72      8.17 o
   7  12  11        2.28      -10.84     12.75 o
   8  12  11        0.63       -0.62     20.35 o
  -9  13  11        0.56       -9.40      9.40 o
  -8  13  11       31.71       36.57     10.46 o
  -7  13  11       28.47       23.45      8.61 o
  -6  13  11       82.83       69.62      7.42 o
  -5  13  11        1.87        7.07      5.75 o
  -4  13  11       29.49       32.00      9.40 o
  -3  13  11       10.07        4.32     10.48 o
  -2  13  11        0.43       -4.60      7.25 o
  -1  13  11        0.73        5.79      5.29 o
   0  13  11        7.89        2.53      7.86 o
   1  13  11       60.56       53.04      8.84 o
   2  13  11        1.58        2.65      9.87 o
   3  13  11       22.53       11.39      5.85 o
   4  13  11      185.27      188.62     26.36 o
   5  13  11       86.02       76.48     12.80 o
   6  13  11        1.40        4.09     12.80 o
   7  13  11       20.50       11.25     11.85 o
   8  13  11        8.38       10.79     21.89 o
  -9  14  11        0.06      -10.35     10.35 o
  -8  14  11        3.25       -4.66     16.03 o
  -7  14  11       76.73       77.77      9.40 o
  -6  14  11       65.71       63.30     16.03 o
  -5  14  11      112.10      114.02     10.94 o
  -4  14  11        0.58       -5.94      8.51 o
  -3  14  11      302.27      306.77     15.01 o
  -2  14  11       32.66       27.72      4.76 o
  -1  14  11       13.15        3.13      5.40 o
   0  14  11        9.15        9.53      6.37 o
   1  14  11        1.68        2.86      6.53 o
   2  14  11        4.32       10.74      8.10 o
   3  14  11      123.11      120.93     11.99 o
   4  14  11      306.19      389.95     50.41 o
   5  14  11       23.20        4.19      9.56 o
   6  14  11       92.31       45.00     11.72 o
   7  14  11       10.89        3.47     11.85 o
  -9  15  11        3.18       -7.09     12.95 o
  -8  15  11       16.45       31.30     12.54 o
  -7  15  11       22.80       19.22     11.11 o
  -6  15  11        0.00        2.53      9.75 o
  -5  15  11       50.53       61.64     14.80 o
  -4  15  11       34.82       31.71      8.59 o
  -3  15  11        1.32      -10.95     10.95 o
  -2  15  11       44.40       42.55     11.72 o
  -1  15  11       19.48        8.33      5.46 o
   0  15  11       34.53       37.46      6.75 o
   1  15  11        2.30        6.16      7.75 o
   2  15  11      197.34      214.87     13.52 o
   3  15  11        0.43        7.25      8.10 o
   4  15  11       26.22       34.48      9.87 o
   5  15  11       21.28       10.48     14.18 o
   6  15  11      295.95      253.77     28.98 o
  -8  16  11        0.00       12.95     18.19 o
  -7  16  11      246.53      257.01     16.77 o
  -6  16  11        0.94       -1.98     16.19 o
  -5  16  11        4.47       -7.47      9.84 o
  -4  16  11        0.92       -2.15      9.75 o
  -3  16  11      234.90      200.90     23.74 o
  -2  16  11       60.68       29.29     12.33 o
  -1  16  11       12.79        4.26      6.05 o
   0  16  11       16.76       16.18      7.74 o
   1  16  11       39.14       51.18      7.96 o
   2  16  11       61.92       64.88      8.93 o
   3  16  11        1.45       -1.67     14.49 o
   4  16  11      205.94      228.80     19.89 o
   5  16  11       30.42       37.93     11.41 o
   6  16  11       52.77       53.96     21.28 o
  -7  17  11       38.81       27.44     11.90 o
  -6  17  11       15.12       14.29     11.18 o
  -5  17  11       22.51       22.10     17.27 o
  -4  17  11       87.62       87.52     11.10 o
  -3  17  11        0.05       -9.81      9.81 o
  -2  17  11      132.76      129.42     11.85 o
  -1  17  11        0.46        4.32     14.18 o
   0  17  11        5.66        3.19      7.19 o
   1  17  11      122.85      144.15     11.35 o
   2  17  11       96.65      127.68     11.86 o
   3  17  11        4.67        1.22      8.25 o
   4  17  11      685.39      778.88     41.32 o
   5  17  11       49.97       46.56     13.57 o
  -7  18  11       14.58        8.27     15.73 o
  -6  18  11        0.04       -7.84     10.12 o
  -5  18  11        7.42       18.17     10.27 o
  -4  18  11       13.95       13.89     10.66 o
  -3  18  11        7.96       18.80     12.49 o
  -2  18  11      126.74       95.03     11.06 o
  -1  18  11       23.14       28.37     12.33 o
   0  18  11        0.85        3.57      8.09 o
   1  18  11        5.63       16.23      8.30 o
   2  18  11       65.14       83.92      9.48 o
   3  18  11       15.66       24.36     16.34 o
   4  18  11        0.37       21.58     18.50 o
   5  18  11      176.66      157.87     20.97 o
  -6  19  11       20.27       19.51     13.17 o
  -5  19  11        0.81        3.51     12.33 o
  -4  19  11       21.80       33.68      9.92 o
  -3  19  11        1.85        1.81     20.51 o
  -2  19  11        1.40       -1.13     11.66 o
  -1  19  11       34.66       28.41     10.84 o
   0  19  11        0.68       18.50     12.33 o
   1  19  11      131.85      142.74     15.57 o
   2  19  11        2.06      -12.64     12.64 o
   3  19  11      107.51      124.57     19.43 o
   4  19  11       10.84       -5.24     10.18 o
   5  19  11        0.10       12.33     11.72 o
  -5  20  11        4.87       -5.33     21.28 o
  -4  20  11       29.45       21.85     11.46 o
  -3  20  11        3.32        2.26     12.28 o
  -2  20  11       30.00       11.69      9.87 o
  -1  20  11       61.31       69.73     11.90 o
   0  20  11       59.53       74.93     15.11 o
   1  20  11        0.75       -6.78     10.18 o
   2  20  11       25.05       44.09     15.11 o
   3  20  11       47.77       71.23     16.34 o
   4  20  11       51.77       50.26     12.03 o
  -5  21  11       15.47       40.39     20.04 o
  -4  21  11        0.01        6.48     14.49 o
  -3  21  11       13.49       12.85     10.99 o
  -2  21  11      543.62      539.32     25.94 o
  -1  21  11        0.20       -6.87      9.57 o
   0  21  11        0.02        0.31     11.10 o
   2  21  11        2.09        8.33     12.33 o
   3  21  11      102.14       76.47     19.43 o
  -4  22  11        0.02        3.39     15.73 o
  -3  22  11        8.91       -1.23     25.28 o
  -2  22  11       92.37       80.79     20.04 o
 -10   0  12      106.61      120.26     13.26 o
  -8   0  12      687.61      897.60     28.98 o
  -6   0  12      323.26      290.46     10.48 o
  -4   0  12      277.47      233.73     13.57 o
  -2   0  12      413.77      398.69     19.43 o
   0   0  12      780.41      754.22     30.22 o
   2   0  12      151.32      115.94     14.18 o
   4   0  12      169.13      142.46     14.18 o
   6   0  12      288.63      304.95     27.13 o
   8   0  12        1.25      -12.64     17.58 o
 -11   1  12       22.24       13.26     12.95 o
 -10   1  12      258.88      255.22     12.32 o
  -9   1  12       96.31      117.64      8.95 o
  -8   1  12       12.47       19.57      5.70 o
  -7   1  12      169.97      184.35      8.34 o
  -6   1  12      139.85      133.88      5.22 o
  -5   1  12       33.44       36.19      4.30 o
  -4   1  12       24.93        2.64      6.48 o
  -3   1  12       31.70       40.56      5.40 o
  -2   1  12       24.38        6.24      5.33 o
  -1   1  12       91.20       90.45     11.10 o
   0   1  12       13.61        8.88      8.17 o
   1   1  12      251.43      248.08     10.97 o
   2   1  12      126.05       93.87      9.26 o
   3   1  12        0.82        0.50      5.66 o
   4   1  12        1.66       -7.73      8.16 o
   5   1  12        6.48        2.06      9.25 o
   6   1  12        6.87        5.27      8.57 o
   7   1  12       14.86        9.92      9.71 o
   8   1  12        0.89       -8.35     14.03 o
   9   1  12       28.64       36.90     16.12 o
 -11   2  12        1.89        5.55     12.03 o
 -10   2  12        4.92        3.76      7.81 o
  -9   2  12      405.51      483.93     14.65 o
  -8   2  12        3.36        8.60      7.09 o
  -7   2  12      183.24      209.99      7.86 o
  -6   2  12       50.03       59.78      5.13 o
  -5   2  12        1.40        0.45      3.55 o
  -4   2  12      235.29      161.00      9.13 o
  -3   2  12       10.54        5.14      4.56 o
  -2   2  12        0.70        0.77     12.18 o
  -1   2  12      111.24       98.26      9.10 o
   0   2  12      263.43      213.54     10.40 o
   1   2  12      553.73      528.96     16.23 o
   2   2  12      220.29      207.79      9.53 o
   3   2  12       51.55       27.19      9.25 o
   4   2  12        0.55       -6.07     18.96 o
   5   2  12       43.92       59.61      8.95 o
   6   2  12        4.69       16.49      9.78 o
   7   2  12        3.29        0.93      9.97 o
   8   2  12        3.40      -10.33     12.18 o
   9   2  12       90.47       84.47     13.95 o
 -11   3  12      382.33      342.88     29.29 o
 -10   3  12      180.66      208.34     21.28 o
  -9   3  12       93.20       94.13      8.22 o
  -8   3  12       64.80       73.08      6.41 o
  -7   3  12        3.58       -4.01      4.01 o
  -6   3  12        1.49        3.60      3.59 o
  -5   3  12      200.75      147.72      8.17 o
  -4   3  12       55.89       31.29      9.10 o
  -3   3  12       15.03       22.69      5.55 o
  -2   3  12        3.29       -0.89      3.85 o
  -1   3  12       20.19       16.60      6.58 o
   0   3  12      181.07      177.08      9.01 o
   1   3  12      198.02      165.45      8.39 o
   2   3  12      109.55       77.87     10.95 o
   3   3  12      266.10      240.83     13.08 o
   4   3  12        8.34        0.80      6.22 o
   5   3  12       35.32       40.43     13.88 o
   6   3  12        7.85        1.53      9.26 o
   7   3  12       19.10       26.34     12.16 o
   8   3  12       13.03        5.40     11.26 o
   9   3  12       35.17       40.38     13.62 o
 -10   4  12        1.51       -6.95      9.10 o
  -9   4  12      226.07      236.79      9.92 o
  -8   4  12       68.53       74.54      8.79 o
  -7   4  12        0.42       -1.99      4.30 o
  -6   4  12       17.78        9.57      4.22 o
  -5   4  12      105.79       82.76      5.56 o
  -4   4  12      223.36      172.98      9.40 o
  -3   4  12       86.64       85.38      7.41 o
  -2   4  12      208.11      206.71      9.09 o
  -1   4  12       40.24       50.78     10.64 o
   0   4  12        4.39        5.60      4.22 o
   1   4  12      164.12      179.14     16.34 o
   2   4  12      534.76      480.52     16.80 o
   3   4  12      883.43      884.82     26.93 o
   4   4  12       13.19       21.14      8.03 o
   5   4  12        5.60        6.28     10.14 o
   6   4  12       19.36       27.18     12.64 o
   7   4  12       26.89       39.34     11.39 o
   8   4  12       60.53       58.96     11.62 o
   9   4  12       10.87       18.27     12.31 o
 -10   5  12        3.54       -9.87     10.18 o
  -9   5  12        8.53       19.23     10.33 o
  -8   5  12      350.03      401.56     12.37 o
  -7   5  12       10.85       10.48      4.44 o
  -6   5  12        1.24        7.17      3.97 o
  -5   5  12       17.05       14.99      3.85 o
  -4   5  12        0.68       -3.20      4.13 o
  -3   5  12      129.81      121.24      7.33 o
  -2   5  12       64.75       46.26      8.79 o
  -1   5  12     1198.92     1195.66     29.10 o
   0   5  12      830.74      850.43     22.57 o
   1   5  12       80.12       57.33      9.71 o
   2   5  12      681.04      666.12     37.93 o
   3   5  12      108.36       97.05      9.26 o
   4   5  12       16.20       33.98     12.80 o
   5   5  12        5.61        3.07      7.81 o
   6   5  12       44.55       37.11     12.03 o
   7   5  12       24.35       24.26     10.35 o
   8   5  12       11.48       15.94     14.17 o
   9   5  12       25.37       30.83     20.35 o
 -10   6  12       62.36       53.34     13.26 o
  -9   6  12      132.35      145.30     13.00 o
  -8   6  12       68.18       54.41     19.12 o
  -7   6  12      121.85      116.78      6.72 o
  -6   6  12        9.62       16.79      4.43 o
  -5   6  12        0.32       -3.82      3.82 o
  -4   6  12        3.17        6.29      6.48 o
  -3   6  12      191.87      133.54      8.30 o
  -2   6  12       20.46       24.84      5.55 o
  -1   6  12       67.48       63.21      6.53 o
   0   6  12       34.08       30.60     12.80 o
   1   6  12        0.98       -5.21      9.56 o
   2   6  12       10.18       10.28      9.87 o
   3   6  12       55.54       44.32      6.58 o
   4   6  12      372.98      371.10     21.58 o
   5   6  12      101.99      112.78     11.98 o
   6   6  12      287.39      327.57     17.88 o
   7   6  12       11.14       -5.47     12.49 o
   8   6  12       37.66       41.63     15.00 o
 -10   7  12       87.49      100.83     17.58 o
  -9   7  12      223.70      256.20     26.06 o
  -8   7  12        7.37       -0.32      7.30 o
  -7   7  12      115.64      114.65     19.58 o
  -6   7  12      112.86      107.09      5.85 o
  -5   7  12        1.08        4.32      4.14 o
  -4   7  12       33.89       28.78      4.78 o
  -3   7  12        3.43       -1.05      4.47 o
  -2   7  12      318.07      273.52     11.23 o
  -1   7  12      758.03      683.63     19.93 o
   0   7  12      201.01      184.90     10.22 o
   1   7  12      243.39      245.10     12.56 o
   2   7  12      854.49      893.56     40.55 o
   3   7  12        4.70       -0.16      6.39 o
   4   7  12       30.02       38.11      9.66 o
   5   7  12       55.98       56.38     10.79 o
   6   7  12       23.81       41.64     13.95 o
   7   7  12        6.71       12.81     10.64 o
   8   7  12        0.62       -8.01     11.10 o
 -10   8  12      141.61      144.61     13.88 o
  -9   8  12        3.54        4.93     11.10 o
  -8   8  12       29.35       33.45      7.08 o
  -7   8  12       40.09       35.56      6.53 o
  -6   8  12        0.00       -1.89      3.68 o
  -5   8  12       25.05       21.64      6.17 o
  -4   8  12        7.40        5.27      5.55 o
  -3   8  12       14.69        6.48      4.89 o
  -2   8  12      102.31      100.37      7.30 o
  -1   8  12        9.92       10.69      4.78 o
   0   8  12      140.88      127.04     12.64 o
   1   8  12      110.71       89.05      8.06 o
   2   8  12      642.08      672.49     21.69 o
   3   8  12      157.49      148.01     11.45 o
   4   8  12      325.45      307.21     15.91 o
   5   8  12       10.17       20.45      9.70 o
   6   8  12      112.65      122.26     14.34 o
   7   8  12      318.78      358.89     55.35 o
   8   8  12       12.69       28.84     25.75 o
 -10   9  12        0.99      -23.13     23.13 o
  -9   9  12        1.39       -7.40     10.79 o
  -8   9  12      101.94      124.49     18.04 o
  -7   9  12       10.93        5.31      9.56 o
  -6   9  12        7.37        4.78      6.70 o
  -5   9  12        8.46       -1.16      3.80 o
  -4   9  12        0.75       -3.52      3.76 o
  -3   9  12       27.28       23.57      5.39 o
  -2   9  12        8.90       10.08      4.44 o
  -1   9  12      388.40      382.95     13.55 o
   0   9  12        1.15       -0.60      4.28 o
   1   9  12      386.40      410.81     15.15 o
   2   9  12      156.87      150.61     10.26 o
   3   9  12        3.86        7.28      7.78 o
   4   9  12      396.80      427.36     18.20 o
   5   9  12      158.97      183.87     12.22 o
   6   9  12       10.96        4.42     14.18 o
   7   9  12        2.21       -8.45     13.26 o
   8   9  12       18.90       21.05     20.04 o
  -9  10  12        5.98        6.52      9.03 o
  -8  10  12        4.29        3.84      9.15 o
  -7  10  12      144.61      146.36     30.53 o
  -6  10  12        1.28        3.89      6.44 o
  -5  10  12      132.83      137.26      8.59 o
  -4  10  12       19.35       14.23      3.33 o
  -3  10  12        1.14       -4.82      4.82 o
  -2  10  12        8.30        7.32      5.26 o
  -1  10  12      406.56      383.75     14.49 o
   0  10  12      352.25      366.99     18.35 o
   1  10  12        0.64       -7.36      7.36 o
   2  10  12       61.72       60.22     16.34 o
   3  10  12      494.41      543.51     19.53 o
   4  10  12      192.30      211.07     14.06 o
   5  10  12        4.83       -6.18      6.56 o
   6  10  12      112.28      125.03     28.68 o
   7  10  12      122.57      127.58     11.50 o
   8  10  12        2.06        2.47     19.43 o
  -9  11  12       45.10       37.68     10.88 o
  -8  11  12        0.03        4.64     10.33 o
  -7  11  12       18.19       12.55      7.59 o
  -6  11  12      129.66      129.39     18.35 o
  -5  11  12        0.18       -3.91      6.19 o
  -4  11  12        0.42        2.13      5.54 o
  -3  11  12      159.08      165.23     18.50 o
  -2  11  12       68.47       74.60      8.94 o
  -1  11  12        2.70        0.54      8.33 o
   0  11  12      330.52      324.97     13.03 o
   1  11  12       22.92       19.19      5.98 o
   2  11  12        8.07        2.00     10.64 o
   3  11  12       46.94       42.17      8.34 o
   4  11  12        0.16        5.11      7.06 o
   5  11  12        4.41       11.06      8.15 o
   6  11  12        0.28        1.27     12.80 o
   7  11  12       18.83       14.16     11.77 o
   8  11  12       14.08       20.97     24.67 o
  -9  12  12        3.78        2.94     12.80 o
  -8  12  12       34.03       39.79     23.90 o
  -7  12  12       23.36       22.16      9.41 o
  -6  12  12       42.81       38.08     11.41 o
  -5  12  12       59.37       43.29      7.86 o
  -4  12  12        2.40        9.58     18.50 o
  -3  12  12        2.52        7.33      8.79 o
  -2  12  12       19.90       21.37      6.06 o
  -1  12  12       86.50       82.91     11.10 o
   0  12  12      185.63      167.16     10.09 o
   1  12  12      325.65      339.88     28.37 o
   2  12  12       89.13       78.77     10.02 o
   3  12  12      111.77      112.10     12.95 o
   4  12  12        0.06        7.49      6.67 o
   5  12  12      372.16      436.43     16.46 o
   6  12  12      812.89      851.77     76.01 o
   7  12  12       70.56       52.27     12.94 o
  -9  13  12       31.46       28.23     13.57 o
  -8  13  12       62.76       72.21     13.88 o
  -7  13  12        2.36       -7.46      8.17 o
  -6  13  12        0.54       -6.98      8.48 o
  -5  13  12       21.25       18.25      8.56 o
  -4  13  12       37.43       44.28     10.95 o
  -3  13  12        2.22       -6.48     14.49 o
  -2  13  12       42.14       42.20      8.02 o
  -1  13  12      255.71      250.13     11.26 o
   0  13  12      129.02      108.44      9.39 o
   1  13  12       93.81       85.10      8.17 o
   2  13  12      186.26      204.10     17.27 o
   3  13  12        2.90       10.95      9.16 o
   4  13  12      516.65      522.94     23.34 o
   5  13  12      470.45      486.97     36.23 o
   6  13  12      188.53      174.71     34.23 o
   7  13  12      103.81       70.30     17.58 o
  -9  14  12       91.98       43.48     22.20 o
  -8  14  12       17.96       20.84     10.07 o
  -7  14  12       79.66       79.35     13.25 o
  -6  14  12        1.71      -14.52     18.04 o
  -5  14  12       39.76       42.00      9.57 o
  -4  14  12       46.62       71.81     10.40 o
  -3  14  12       17.28        8.42      7.98 o
  -2  14  12        0.90        0.53      5.69 o
  -1  14  12       13.54       24.89      6.89 o
   0  14  12      157.69      131.35     10.15 o
   1  14  12      257.84      269.61     29.29 o
   2  14  12      429.65      468.29     29.45 o
   3  14  12       73.57       90.36     11.41 o
   4  14  12       32.99       60.85      8.95 o
   5  14  12        0.43       -8.68      9.87 o
   6  14  12        6.34      -17.88     17.88 o
  -8  15  12       10.35        9.56     14.18 o
  -7  15  12       35.33       29.85     11.21 o
  -6  15  12       33.60       29.76     11.18 o
  -5  15  12        1.40        6.28     11.56 o
  -4  15  12       11.21        4.45      8.90 o
  -3  15  12        0.12       -7.52     12.64 o
  -2  15  12      223.68      281.21     22.51 o
  -1  15  12       10.28       11.03      7.40 o
   0  15  12       21.06       14.63      7.18 o
   1  15  12       68.41       75.66     11.06 o
   2  15  12       38.71       39.65     16.96 o
   3  15  12        7.88       18.66      9.35 o
   4  15  12      247.58      286.57     17.76 o
   5  15  12       63.21       75.54     20.04 o
   6  15  12       27.25       18.50     14.80 o
  -7  16  12        7.83       18.68     11.63 o
  -6  16  12        7.87        7.19     22.36 o
  -5  16  12        4.01      -11.48     11.48 o
  -4  16  12        1.05       -8.69     10.08 o
  -3  16  12        6.10       13.40     16.80 o
  -2  16  12      155.00      146.16     20.35 o
  -1  16  12        3.61       16.03     11.72 o
   0  16  12        7.82       12.37     20.66 o
   1  16  12      239.18      243.02     13.21 o
   2  16  12       26.34       34.53      9.03 o
   3  16  12        2.05        4.39     11.87 o
   4  16  12       12.14        1.98     18.96 o
   5  16  12       30.75       22.82     17.88 o
  -6  17  12       10.28        1.37     11.84 o
  -5  17  12       14.44        7.92     10.52 o
  -4  17  12       18.39       14.18     10.22 o
  -3  17  12       46.35       53.77     10.38 o
  -2  17  12        0.42        0.37      9.75 o
  -1  17  12      209.40      206.28     19.12 o
   0  17  12        1.69        6.86      8.79 o
   1  17  12       30.74       26.52      9.06 o
   2  17  12       65.17       77.56     10.02 o
   3  17  12       38.00       35.99     22.51 o
   4  17  12       18.66        3.70     15.73 o
   5  17  12      326.97      392.53     32.68 o
  -6  18  12        8.78      -10.83     10.83 o
  -5  18  12       18.88        0.75     13.25 o
  -4  18  12       47.90       39.14     11.29 o
  -3  18  12        3.70       -2.85     15.11 o
  -2  18  12       18.47        9.24     12.64 o
  -1  18  12       16.42       13.57     17.88 o
   0  18  12      104.35       95.90     17.27 o
   1  18  12       62.44       54.17      9.07 o
   2  18  12      164.56      170.05     13.29 o
   3  18  12       24.59       50.57     12.03 o
   4  18  12        5.05        8.63     16.34 o
  -5  19  12       44.31       54.99     15.88 o
  -4  19  12       51.66       64.34     21.74 o
  -3  19  12       21.35       -4.23     11.49 o
  -2  19  12       41.49       45.49     12.52 o
  -1  19  12       13.66       10.20     10.14 o
   0  19  12       32.73       15.42     20.66 o
   1  19  12       24.56       21.27      9.23 o
   2  19  12       74.40       94.97     17.27 o
   3  19  12      331.83      298.79     27.75 o
   4  19  12        0.13        0.31     18.50 o
  -4  20  12        7.35      -15.42     15.42 o
  -3  20  12       26.34       25.01     11.58 o
  -2  20  12        5.61        3.57     10.72 o
  -1  20  12       52.53       54.19     18.04 o
   0  20  12        1.90       -7.09     19.12 o
   2  20  12        9.72        9.87     10.18 o
   3  20  12      149.35      129.81     18.81 o
  -4  21  12        2.29       11.41     14.80 o
  -3  21  12        9.65       -5.55     26.83 o
  -2  21  12        0.12       29.91     20.66 o
  -1  21  12      341.66      293.24     26.83 o
   3  21  12        2.02       -4.93     16.65 o
  -9   0  13      150.38      175.45     15.11 o
  -7   0  13      110.28      123.34     10.18 o
  -5   0  13       33.03       23.74     10.48 o
  -3   0  13      519.13      442.48     21.28 o
  -1   0  13      108.80       79.86     10.48 o
   1   0  13      352.27      367.86     21.89 o
   3   0  13        3.35        3.39      7.40 o
   5   0  13      172.85      219.54     24.98 o
   7   0  13       71.70       75.24     20.04 o
 -11   1  13      150.15       86.03     16.03 o
 -10   1  13       16.97       14.57     11.37 o
  -9   1  13       22.33       26.22      7.77 o
  -8   1  13       64.36       82.96     11.56 o
  -7   1  13       43.04       42.27     10.48 o
  -6   1  13      165.60      175.73      6.72 o
  -5   1  13        2.06        0.70      6.41 o
  -4   1  13       41.71       41.29      7.41 o
  -3   1  13       27.18       11.64      5.63 o
  -2   1  13       84.51       87.42      7.96 o
  -1   1  13       13.94       11.80      6.53 o
   0   1  13       12.45        5.38      9.25 o
   1   1  13      166.78      172.65      9.48 o
   2   1  13        0.12        4.66      5.34 o
   3   1  13       37.87       27.28      9.03 o
   4   1  13      162.91      167.60     11.01 o
   5   1  13       15.35       29.41     12.72 o
   6   1  13        5.36        7.97     12.18 o
   7   1  13       12.75       33.40      9.97 o
   8   1  13       38.55       53.66     21.58 o
 -10   2  13       60.35       90.35     16.65 o
  -9   2  13        0.19       -0.66      6.65 o
  -8   2  13      285.73      323.91     10.93 o
  -7   2  13        7.57        4.87     12.18 o
  -6   2  13       56.35       56.27      5.40 o
  -5   2  13       60.51       53.10     11.25 o
  -4   2  13        5.36        0.21      6.14 o
  -3   2  13      383.98      333.73     13.40 o
  -2   2  13       61.94       63.58      7.40 o
  -1   2  13       48.15       49.10      6.53 o
   0   2  13      148.60      121.73      9.13 o
   1   2  13       10.63       12.52      5.48 o
   2   2  13       99.19       85.23      8.43 o
   3   2  13        1.28        3.68      8.02 o
   4   2  13        1.41        5.98      8.17 o
   5   2  13       55.65       69.60     13.21 o
   6   2  13      102.24      116.97     15.57 o
   7   2  13      145.19      160.49     12.54 o
   8   2  13       17.59       23.52     15.04 o
 -10   3  13        4.91       -8.33     14.18 o
  -9   3  13      222.48      257.44     11.63 o
  -8   3  13       90.20      101.06      7.62 o
  -7   3  13       11.97       19.22      6.36 o
  -6   3  13       86.09       85.24     11.72 o
  -5   3  13        0.38       -1.40      5.40 o
  -4   3  13       23.28       10.92      5.18 o
  -3   3  13        0.16       -6.10      6.10 o
  -2   3  13       38.64       31.36     10.18 o
  -1   3  13      104.00       73.65     15.57 o
   0   3  13       33.96       38.44      7.63 o
   1   3  13       28.39       13.48     10.48 o
   2   3  13       94.94       88.58     19.12 o
   3   3  13       48.75       69.70     34.53 o
   4   3  13        9.10       14.80      8.72 o
   5   3  13        0.33       -9.10      9.10 o
   6   3  13      129.14      166.53     13.11 o
   7   3  13      141.51      188.53     28.52 o
   8   3  13      443.95      449.60     23.18 o
 -10   4  13       10.04       19.12     17.27 o
  -9   4  13      194.02      209.97     13.33 o
  -8   4  13       13.55       19.62      6.53 o
  -7   4  13      193.57      229.28      8.49 o
  -6   4  13       21.24       14.17      5.47 o
  -5   4  13      188.58      172.78      6.80 o
  -4   4  13        4.71       -3.29      6.32 o
  -3   4  13       38.45       39.82      6.48 o
  -2   4  13        3.76       -0.43      4.37 o
  -1   4  13       22.26       30.12      5.56 o
   0   4  13      319.22      280.75     12.52 o
   1   4  13      216.11      180.43     10.20 o
   2   4  13       57.90       52.61      6.84 o
   3   4  13      302.08      305.72     30.06 o
   4   4  13       72.15       52.37     12.64 o
   5   4  13      109.46       96.36     11.98 o
   6   4  13       65.41       74.84     10.97 o
   7   4  13        3.43        1.62     10.21 o
   8   4  13       97.19       89.11     14.44 o
 -10   5  13      223.84      200.73     21.58 o
  -9   5  13       63.81       66.88     10.53 o
  -8   5  13        0.50       -0.62      6.66 o
  -7   5  13        0.22        0.79      5.18 o
  -6   5  13        8.23        8.47      4.74 o
  -5   5  13      121.83      127.71      6.63 o
  -4   5  13        3.80        3.08     14.34 o
  -3   5  13       22.92       17.10      8.33 o
  -2   5  13        5.54       -1.06      6.09 o
  -1   5  13       19.74       13.76      6.58 o
   0   5  13       27.73       21.56      5.26 o
   1   5  13      152.35      149.92     10.58 o
   2   5  13      458.39      496.11     18.79 o
   3   5  13        9.80       -7.41      7.41 o
   4   5  13      145.38      158.33     10.78 o
   5   5  13       19.11        7.16      9.15 o
   6   5  13      192.34      266.44     30.68 o
   7   5  13       99.50      107.56     16.13 o
   8   5  13        0.13       -5.11     14.22 o
 -10   6  13       45.71       72.15     22.20 o
  -9   6  13      124.62      151.40     16.34 o
  -8   6  13       12.73       23.74     13.57 o
  -7   6  13        3.85        8.38      4.91 o
  -6   6  13       49.14       48.63      5.04 o
  -5   6  13        3.98        8.72      4.47 o
  -4   6  13      229.13      218.46     20.04 o
  -3   6  13       56.60       59.36      6.54 o
  -2   6  13        0.79        1.36      4.10 o
  -1   6  13        8.92        6.32      6.30 o
   0   6  13        7.07       11.00      5.70 o
   1   6  13      287.05      239.60     12.06 o
   2   6  13       79.83       60.38     17.58 o
   3   6  13       38.73       22.74      7.04 o
   4   6  13      180.88      175.56     12.25 o
   5   6  13        0.09       -4.97      9.28 o
   6   6  13       11.95       18.81     13.28 o
   7   6  13       18.72       21.56     14.17 o
   8   6  13      129.96       78.63     18.50 o
  -9   7  13       16.51       13.26     12.33 o
  -8   7  13      360.60      392.22     19.12 o
  -7   7  13        4.56       10.09      8.33 o
  -6   7  13       85.51       88.61      6.48 o
  -5   7  13       32.94       25.73      7.55 o
  -4   7  13       18.46       12.66      5.98 o
  -3   7  13       11.53        1.82      6.07 o
  -2   7  13       56.90       53.54      6.44 o
  -1   7  13        0.77        7.66     15.73 o
   0   7  13      157.44      168.65     11.25 o
   1   7  13        3.90       -0.43      6.41 o
   2   7  13       28.15       27.87      8.81 o
   3   7  13        0.39        9.70      9.48 o
   4   7  13       80.32       81.18     11.55 o
   5   7  13       12.65        4.25     13.57 o
   6   7  13       77.39       86.62     15.26 o
   7   7  13      199.19      240.12     16.06 o
   8   7  13       32.30       14.49     23.13 o
  -9   8  13       78.61       99.29     16.65 o
  -8   8  13      235.60      295.70     16.34 o
  -7   8  13       53.27       89.22     21.74 o
  -6   8  13        2.58       -7.18      7.18 o
  -5   8  13        6.96        8.68      4.33 o
  -4   8  13       18.15       18.92     12.49 o
  -3   8  13      127.58      147.43      9.71 o
  -2   8  13      282.78      250.18     20.04 o
  -1   8  13       12.89       10.86      6.62 o
   0   8  13        5.30        3.16      7.47 o
   1   8  13       19.49       15.76      6.39 o
   2   8  13       15.65       18.96      7.00 o
   3   8  13        0.26       14.12      9.85 o
   4   8  13        0.05        6.63      7.20 o
   5   8  13      145.71      185.14     14.71 o
   6   8  13      160.69      190.17     20.66 o
   7   8  13      409.99      431.81     25.70 o
   8   8  13       76.79       77.70     20.35 o
  -9   9  13       13.80       22.51     15.73 o
  -8   9  13       34.70       48.28     32.53 o
  -7   9  13       60.08       50.08      8.95 o
  -6   9  13      134.20      180.40     11.24 o
  -5   9  13       62.51       63.58     10.18 o
  -4   9  13       30.89       22.95      5.79 o
  -3   9  13       14.83       24.86      6.25 o
  -2   9  13       12.51        8.89      5.62 o
  -1   9  13       17.35       14.65     10.79 o
   0   9  13      255.41      232.29     13.10 o
   1   9  13       73.84       64.68     10.64 o
   2   9  13      103.08       97.12      9.31 o
   3   9  13      368.25      375.19     28.37 o
   4   9  13      166.03      180.24     12.30 o
   5   9  13       98.15      129.55     15.88 o
   6   9  13        4.74       -9.83     13.33 o
   7   9  13       65.91       83.08     13.48 o
  -9  10  13       80.38       60.13     16.96 o
  -8  10  13       33.26       34.28      8.36 o
  -7  10  13      340.59      367.17     14.96 o
  -6  10  13      137.61      142.28     16.34 o
  -5  10  13       25.61       36.71      6.30 o
  -4  10  13       60.11       61.32      6.54 o
  -3  10  13       55.79       66.07      7.37 o
  -2  10  13       11.27        4.97      5.53 o
  -1  10  13       68.00       65.95      8.72 o
   0  10  13      116.87      133.64     10.44 o
   1  10  13      597.15      640.58     20.85 o
   2  10  13        5.30        1.89      7.14 o
   3  10  13      105.65      121.66     21.74 o
   4  10  13       57.43       86.23     43.32 o
   5  10  13      249.58      285.21     16.81 o
   6  10  13      110.35      107.59     13.81 o
   7  10  13       61.39       38.85     17.88 o
  -9  11  13        7.85       20.66     12.95 o
  -8  11  13       37.35       27.86     14.95 o
  -7  11  13       10.53       20.04     13.72 o
  -6  11  13        3.90        3.05     10.64 o
  -5  11  13       92.54      108.67     10.27 o
  -4  11  13       57.12       56.30      9.29 o
  -3  11  13      177.59      187.87     13.72 o
  -2  11  13        1.88        1.33      5.70 o
  -1  11  13       41.72       50.93      8.63 o
   0  11  13       49.50       27.59      7.74 o
   1  11  13        1.91       13.44      8.74 o
   2  11  13        1.82       -3.94      8.38 o
   3  11  13        5.89        3.34      7.37 o
   4  11  13       72.53       70.51     10.00 o
   5  11  13        2.24       16.00     12.86 o
   6  11  13       46.73       41.64     14.65 o
  -8  12  13      239.13      233.32     50.57 o
  -7  12  13      100.04      106.12     12.64 o
  -6  12  13        0.06        2.59     10.24 o
  -5  12  13        8.74        4.52      8.77 o
  -4  12  13      140.76      137.53     22.05 o
  -3  12  13       14.30       16.62      8.63 o
  -2  12  13       88.98       98.56      8.16 o
  -1  12  13       36.81       30.83      7.71 o
   0  12  13       44.39       44.51      7.02 o
   1  12  13        8.17        1.95      7.17 o
   2  12  13      219.08      180.81     12.16 o
   3  12  13      497.48      591.24     21.48 o
   4  12  13       49.19       49.65     10.31 o
   5  12  13       27.33       26.65      9.13 o
   6  12  13       46.72       67.70     18.81 o
  -8  13  13        0.08       -5.55     20.35 o
  -7  13  13      113.90      132.20     16.19 o
  -6  13  13       38.20       36.97     14.49 o
  -5  13  13       26.07       16.59     10.12 o
  -4  13  13       54.04       64.20     11.10 o
  -3  13  13        8.55       -7.40     11.10 o
  -2  13  13       26.67       32.96     10.18 o
  -1  13  13       50.31       50.39     12.49 o
   0  13  13        4.93       15.58      8.49 o
   1  13  13      110.94      124.58     13.10 o
   2  13  13      157.54      160.07     17.27 o
   3  13  13      172.35      165.93     25.59 o
   4  13  13      374.81      400.43     19.00 o
   5  13  13      468.32      537.59     28.22 o
   6  13  13       14.35        4.01     14.18 o
  -8  14  13       19.58       28.37     14.18 o
  -7  14  13       25.46       16.15     17.73 o
  -6  14  13       14.66       24.97     10.58 o
  -5  14  13        0.15        1.50     10.67 o
  -4  14  13      227.04      281.88     18.42 o
  -3  14  13        1.66       -0.62     11.10 o
  -2  14  13       38.57       47.93     11.56 o
  -1  14  13       82.87       98.42      9.60 o
   0  14  13      297.50      298.89     32.84 o
   1  14  13      141.67      167.19     11.23 o
   2  14  13        1.90       -3.03     13.10 o
   3  14  13       19.24       12.49      8.07 o
   4  14  13      261.94      267.71     19.08 o
   5  14  13       61.93       52.97     11.34 o
  -7  15  13       40.05       27.75     19.12 o
  -6  15  13      192.38      216.66     17.56 o
  -5  15  13        4.81      -10.77     11.72 o
  -4  15  13        1.29       -3.78     13.26 o
  -3  15  13       31.38       29.83     13.26 o
  -2  15  13       65.84       54.58     14.49 o
  -1  15  13        3.23        9.44      7.43 o
   0  15  13      242.41      237.59     16.03 o
   1  15  13       84.80       95.42     14.34 o
   2  15  13        6.99        9.02     10.00 o
   3  15  13      143.72      153.75     12.09 o
   4  15  13       95.86       80.90     11.59 o
   5  15  13        3.90       -9.56     15.11 o
  -7  16  13       49.63       49.03     15.42 o
  -6  16  13       30.98       18.17     11.75 o
  -5  16  13        9.44       17.50     14.80 o
  -4  16  13       14.10       11.91      9.00 o
  -3  16  13        1.06        2.56     10.46 o
  -2  16  13        2.40       -2.47     12.64 o
  -1  16  13      196.62      205.36     20.97 o
   0  16  13       90.63      108.59     21.74 o
   1  16  13      226.56      239.42     14.44 o
   2  16  13      235.28      268.56     15.81 o
   3  16  13        2.28        1.25      7.93 o
   4  16  13       27.30       38.23     18.81 o
  -6  17  13       10.39       11.41     13.57 o
  -5  17  13       26.76       41.25     13.26 o
  -4  17  13      131.93       98.95     13.75 o
  -3  17  13       51.56       79.60     13.56 o
  -2  17  13        0.00       -6.06     13.26 o
  -1  17  13        0.92      -14.18     14.18 o
   0  17  13        3.38       -0.75      8.63 o
   1  17  13      141.34      144.90     13.13 o
   2  17  13       43.62       45.41     11.55 o
   3  17  13       15.62       11.41     10.54 o
   4  17  13      297.66      300.02     27.75 o
  -5  18  13       51.19       46.88     13.29 o
  -4  18  13      146.95      164.35     28.83 o
  -3  18  13        2.19      -11.03     11.03 o
  -2  18  13        6.23        5.24     10.15 o
  -1  18  13        2.66        7.09     15.42 o
   0  18  13       27.03       17.27     13.26 o
   1  18  13        1.38        1.73      9.28 o
   2  18  13      116.46      109.87     17.58 o
   3  18  13      422.93      348.43     29.60 o
  -4  19  13        1.89        9.56     24.67 o
  -3  19  13        2.98        4.87     12.06 o
  -2  19  13       11.27        0.99     11.80 o
  -1  19  13       30.42       16.09     10.59 o
   0  19  13        0.00       10.79     17.27 o
   1  19  13      131.77      116.25     18.19 o
   2  19  13        8.52      -13.88     14.80 o
   3  19  13        4.16        9.25     16.65 o
  -3  20  13       10.76        3.08     15.11 o
  -2  20  13       21.37       17.58     15.73 o
  -1  20  13       45.94       44.09     23.13 o
   0  20  13        1.40        5.86     20.04 o
 -10   0  14      134.84      137.83     18.19 o
  -8   0  14       24.87       14.80     10.79 o
  -6   0  14       84.76       69.99      9.87 o
  -4   0  14       10.70        3.70      7.40 o
  -2   0  14       72.99       75.85     12.95 o
   0   0  14       52.20       35.46     11.41 o
   2   0  14       43.58       29.60     14.18 o
   4   0  14       41.33       63.21     16.65 o
   6   0  14       60.55       69.38     20.04 o
 -10   1  14        2.90       -0.39     10.78 o
  -9   1  14      166.13      196.77     11.24 o
  -8   1  14      195.43      222.36     28.68 o
  -7   1  14        0.49        4.28      6.11 o
  -6   1  14        1.60       14.07      7.62 o
  -5   1  14        0.95        1.41      5.40 o
  -4   1  14       43.61       17.73      6.27 o
  -3   1  14        0.89        0.93      6.76 o
  -2   1  14       20.02       10.81      8.63 o
  -1   1  14        4.86       11.57      6.14 o
   0   1  14        0.76       -0.33      7.52 o
   1   1  14        7.54       14.34      8.50 o
   2   1  14       29.21       39.46     10.35 o
   3   1  14        3.71        0.70     10.48 o
   4   1  14        0.74        2.12     11.04 o
   5   1  14      124.76      151.97     24.36 o
   6   1  14       49.05       54.15     11.62 o
   7   1  14      334.55      375.79     38.23 o
   8   1  14       32.57       41.01     20.97 o
 -10   2  14       10.90       -9.56     18.81 o
  -9   2  14       13.61        6.78     11.10 o
  -8   2  14       48.81       57.00      7.11 o
  -7   2  14       88.07      111.50      9.11 o
  -6   2  14       58.85       59.91      8.15 o
  -5   2  14       11.52        8.18      8.02 o
  -4   2  14       14.30       11.20      7.59 o
  -3   2  14      182.31      183.93      9.90 o
  -2   2  14      265.12      290.03     23.90 o
  -1   2  14        0.74        5.87      6.37 o
   0   2  14      107.16       99.67      8.88 o
   1   2  14      115.36       76.82      9.56 o
   2   2  14        0.01        3.97      8.33 o
   3   2  14       16.68        4.14      9.37 o
   4   2  14       77.58       65.43     21.12 o
   5   2  14       15.28       15.58     27.75 o
   6   2  14        0.42      -11.25     13.18 o
   7   2  14       24.50       -1.54     11.82 o
   8   2  14      143.14      102.37     23.43 o
 -10   3  14        0.85      -13.57     13.57 o
  -9   3  14        0.03      -13.57     13.57 o
  -8   3  14       28.90       49.26     12.33 o
  -7   3  14        8.91       22.11      7.33 o
  -6   3  14       81.44       89.15      6.53 o
  -5   3  14        5.95        3.50     10.18 o
  -4   3  14       10.77        1.78      7.28 o
  -3   3  14        6.41       -1.06      5.78 o
  -2   3  14        0.98        4.03      7.46 o
  -1   3  14       14.70       18.37     10.64 o
   0   3  14        5.92        4.81      6.52 o
   1   3  14       71.12       73.56     10.64 o
   2   3  14       15.81       11.68      6.50 o
   3   3  14      104.10       85.07     25.28 o
   4   3  14        7.10       10.38      9.03 o
   5   3  14        0.09        4.33     15.57 o
   6   3  14       19.40       16.34     14.39 o
   7   3  14        2.43        2.09     12.28 o
   8   3  14       42.49       50.57     21.28 o
  -9   4  14        1.38        8.94     12.33 o
  -8   4  14       77.71       83.80      8.61 o
  -7   4  14       59.08       58.66      8.47 o
  -6   4  14       97.02       80.71     16.34 o
  -5   4  14       17.05       11.37      6.50 o
  -4   4  14       39.65       43.60      8.03 o
  -3   4  14       91.70       95.55     25.28 o
  -2   4  14      406.78      396.27     16.37 o
  -1   4  14        1.41       -6.31      6.31 o
   0   4  14       31.13       30.99     10.18 o
   1   4  14       26.35       26.76      6.72 o
   2   4  14        4.75       21.36      7.86 o
   3   4  14        0.50       -5.77      6.21 o
   4   4  14       32.53       20.69      8.93 o
   5   4  14      217.86      245.72     17.09 o
   6   4  14      475.50      547.92     27.60 o
   7   4  14        0.61        9.29     14.75 o
  -9   5  14       46.04       53.34     12.64 o
  -8   5  14      180.18      206.90     14.80 o
  -7   5  14      334.66      363.68     21.28 o
  -6   5  14        0.10        1.69      4.99 o
  -5   5  14      266.97      291.34     10.75 o
  -4   5  14       12.31       10.13      7.55 o
  -3   5  14        8.82       19.61      5.18 o
  -2   5  14       43.91       44.64      8.07 o
  -1   5  14       38.61       47.60     11.87 o
   0   5  14        9.01       11.12      7.81 o
   1   5  14       44.56       44.09      7.75 o
   2   5  14       42.84       45.64     11.41 o
   3   5  14        4.13       -0.05      8.17 o
   4   5  14       56.58       55.67      9.93 o
   5   5  14        4.38       13.22      9.81 o
   6   5  14        0.17       -9.47     10.38 o
   7   5  14       23.89       21.90     23.59 o
  -9   6  14      124.75      126.42     14.18 o
  -8   6  14      192.97      227.87     15.11 o
  -7   6  14      173.75      205.05     14.18 o
  -6   6  14      139.25      159.65     14.49 o
  -5   6  14        1.39        1.84      5.53 o
  -4   6  14       10.09       -0.15      6.19 o
  -3   6  14       92.99       87.28      7.93 o
  -2   6  14        4.97       11.49     10.33 o
  -1   6  14        7.20        3.94      7.86 o
   0   6  14      101.36       96.41      9.81 o
   1   6  14        6.82        4.70      6.80 o
   2   6  14      128.99      150.20     11.99 o
   3   6  14        6.42       13.66     12.49 o
   4   6  14       21.54       26.50     11.68 o
   5   6  14        9.83        3.58     25.44 o
   6   6  14        0.72       -3.34     11.34 o
   7   6  14        0.63       -3.11     18.65 o
  -9   7  14       24.04       17.27     12.03 o
  -8   7  14       50.70       57.97     12.64 o
  -7   7  14        7.57       17.81      7.65 o
  -6   7  14        1.48        0.85      6.48 o
  -5   7  14       23.74       24.24      8.33 o
  -4   7  14       38.03       30.52     10.79 o
  -3   7  14       34.75       35.16      5.93 o
  -2   7  14      168.81      157.87      9.39 o
  -1   7  14        2.32        4.95      6.28 o
   0   7  14        8.75        5.06      9.10 o
   1   7  14      125.36      115.38     13.57 o
   2   7  14       41.64       37.83      8.36 o
   3   7  14      232.70      219.07     14.59 o
   4   7  14       44.13       58.25     11.77 o
   5   7  14      121.27      126.02     14.59 o
   6   7  14      219.79      251.15     16.80 o
   7   7  14       35.26       23.74     26.21 o
  -9   8  14      123.78      123.03     24.98 o
  -8   8  14      100.57      109.46     13.26 o
  -7   8  14      185.15      200.13     11.88 o
  -6   8  14        0.12        5.17      9.10 o
  -5   8  14        1.98       -2.67      5.79 o
  -4   8  14       92.51       87.32     11.56 o
  -3   8  14       69.32       71.84      8.02 o
  -2   8  14       10.58       20.59      6.53 o
  -1   8  14      158.20      169.23     10.68 o
   0   8  14      129.29      126.53      9.59 o
   1   8  14       95.96       90.45      8.78 o
   2   8  14       59.63       63.19     11.41 o
   3   8  14       41.62       32.47      8.08 o
   4   8  14       66.88       57.46     11.77 o
   5   8  14       20.82       46.48     12.67 o
   6   8  14      251.92      274.39     19.14 o
   7   8  14        0.92        0.62     23.74 o
  -9   9  14       15.03       20.04     15.73 o
  -8   9  14       60.13       77.70     11.41 o
  -7   9  14       30.31       50.35      9.97 o
  -6   9  14        0.00       -3.31      8.48 o
  -5   9  14       22.91       33.61      6.82 o
  -4   9  14       18.88       29.83      6.22 o
  -3   9  14       12.59        9.21      9.71 o
  -2   9  14        2.37        4.67      6.22 o
  -1   9  14       34.02       36.19     11.72 o
   0   9  14       69.00       55.18      8.38 o
   1   9  14        8.16        4.49     10.02 o
   2   9  14        0.24       -1.69      8.49 o
   3   9  14      367.85      421.17     20.04 o
   4   9  14      282.47      305.75     24.82 o
   5   9  14      166.99      184.31     16.57 o
   6   9  14      199.02      251.57     20.03 o
   7   9  14       86.29       77.39     17.58 o
  -8  10  14      199.78      226.94     19.73 o
  -7  10  14       14.35       13.98      8.71 o
  -6  10  14       17.62        9.56     11.56 o
  -5  10  14      294.34      331.75     13.68 o
  -4  10  14        4.96       -3.55      6.65 o
  -3  10  14      161.10      150.89     10.10 o
  -2  10  14        9.70       18.33      6.31 o
  -1  10  14       52.84       57.54     15.57 o
   0  10  14        0.19        5.06      5.49 o
   1  10  14        0.27        3.73      7.25 o
   2  10  14       57.83       43.21      8.91 o
   3  10  14       36.23       26.46      8.49 o
   4  10  14       91.78      131.33     15.19 o
   5  10  14       75.55       71.12     10.67 o
   6  10  14        6.01        5.24     14.49 o
  -7  11  14       90.62       88.73     13.04 o
  -6  11  14       54.04       52.83     18.96 o
  -5  11  14        8.91        7.09      9.24 o
  -4  11  14       15.60        9.18     15.73 o
  -3  11  14        0.78       -5.24      5.98 o
  -2  11  14       30.66       39.97      7.07 o
  -1  11  14      135.13      117.88     20.97 o
   0  11  14        2.67        3.49      6.65 o
   1  11  14      235.30      254.59     15.18 o
   2  11  14        0.49       -7.21     11.01 o
   3  11  14       33.39       48.16     12.22 o
   4  11  14       69.96       79.98      9.97 o
   5  11  14       52.14       53.10     15.04 o
   6  11  14      303.00      276.90     31.45 o
  -8  12  14       26.21      -17.88     20.35 o
  -7  12  14      321.20      339.77     22.38 o
  -6  12  14       25.89       33.49     10.78 o
  -5  12  14        7.13        9.90     10.08 o
  -4  12  14       43.46       58.39     12.40 o
  -3  12  14       10.18       23.43     13.88 o
  -2  12  14       22.72       31.40      6.56 o
  -1  12  14      222.77      244.36     13.70 o
   0  12  14      154.93      182.78     13.11 o
   1  12  14      114.81      132.29     12.28 o
   2  12  14        0.01       -8.87      8.87 o
   3  12  14        0.03       -4.48     17.42 o
   4  12  14       43.34       41.77     16.65 o
   5  12  14      175.12      137.80     14.15 o
  -7  13  14       18.58       15.11     13.26 o
  -6  13  14      147.30      143.12     16.35 o
  -5  13  14       16.79        6.34     10.82 o
  -4  13  14        0.00       -6.29     10.72 o
  -3  13  14       38.21       50.88     13.88 o
  -2  13  14       11.82       16.26      7.42 o
  -1  13  14        2.10        3.72      7.48 o
   0  13  14       38.33       45.43      9.52 o
   1  13  14        4.81       12.37     12.49 o
   2  13  14      220.74      224.61     14.66 o
   3  13  14        2.86       13.67      9.70 o
   4  13  14      173.83      159.26     16.86 o
   5  13  14      280.81      270.31     57.20 o
  -7  14  14        4.59       -7.71     18.19 o
  -6  14  14       73.24       78.72     13.84 o
  -5  14  14      294.39      327.31     24.21 o
  -4  14  14       66.92       91.92     19.12 o
  -3  14  14       46.68       44.09     15.42 o
  -2  14  14        8.80        8.94     11.10 o
  -1  14  14       36.29       31.99     18.19 o
   0  14  14       30.87       37.31      8.93 o
   1  14  14      275.24      272.19     16.02 o
   2  14  14      112.35      106.53     23.90 o
   3  14  14       24.88       16.26     12.08 o
   4  14  14       38.72       45.01      9.70 o
  -6  15  14        8.47       37.00     13.26 o
  -5  15  14       25.63       21.64     18.65 o
  -4  15  14       31.03       51.74     26.83 o
  -3  15  14      218.10      224.38     37.62 o
  -2  15  14        0.04       -3.08     13.88 o
  -1  15  14       43.90       40.70     19.43 o
   0  15  14        3.52        7.21      8.63 o
   1  15  14        9.08       13.91      9.05 o
   2  15  14      186.95      181.74     13.03 o
   3  15  14       11.28       24.52     11.23 o
   4  15  14       29.85       13.54     14.49 o
  -5  16  14       60.61       79.29     12.33 o
  -4  16  14       23.36       34.49     12.19 o
  -3  16  14       43.38       42.14     11.43 o
  -2  16  14       18.53       13.57     15.11 o
  -1  16  14       38.29       14.49     21.89 o
   0  16  14       91.63      109.00     18.81 o
   1  16  14        6.89       10.51      9.05 o
   2  16  14        9.52       16.17     14.80 o
   3  16  14      115.13      110.17     14.53 o
  -4  17  14       27.87       29.13     16.96 o
  -3  17  14        2.87       11.11     11.01 o
  -2  17  14       19.04        4.32     13.57 o
  -1  17  14       92.30      104.22     17.58 o
   0  17  14       18.70       45.33     20.66 o
   1  17  14       26.75       19.25     10.93 o
   2  17  14       21.97       33.87     10.23 o
   3  17  14        6.10       11.41     18.19 o
  -3  18  14        7.92       40.39     27.13 o
  -2  18  14        5.90        0.98     12.49 o
  -1  18  14       15.37        0.00     16.34 o
   0  18  14       84.87       73.39     20.66 o
   1  18  14       91.86       57.97     25.28 o
   2  18  14        0.09        3.03     13.25 o
   3  18  14       76.67       31.14     19.12 o
  -2  19  14       34.90       45.64     22.20 o
  -1  19  14       61.19       49.34     17.27 o
   0  19  14       70.42       95.90     20.35 o
  -9   0  15      366.06      347.51     31.76 o
  -7   0  15        2.34       16.34     15.73 o
  -5   0  15       13.08       42.55      9.87 o
  -3   0  15      288.10      297.25     21.89 o
  -1   0  15        3.34       10.48      8.33 o
   1   0  15       41.80       47.49     10.48 o
   3   0  15      417.17      478.86     27.44 o
   5   0  15      237.62      291.08     25.59 o
  -9   1  15       21.51       22.02      8.07 o
  -8   1  15       38.16       15.19     10.64 o
  -7   1  15       15.89       18.62     11.10 o
  -6   1  15       57.97       67.71      9.59 o
  -5   1  15       22.88       30.01      8.67 o
  -4   1  15        6.76       14.02      8.81 o
  -3   1  15        0.11        4.39      6.78 o
  -2   1  15        0.22       -5.95      6.30 o
  -1   1  15       63.05       72.87      8.81 o
   0   1  15       22.78       33.12      8.52 o
   1   1  15        7.76        2.81     13.88 o
   2   1  15       17.10       16.88      9.87 o
   3   1  15      113.66      124.25     11.88 o
   4   1  15       16.43        3.30     11.43 o
   5   1  15        6.06       -0.04      8.61 o
   6   1  15      346.72      390.48     21.92 o
   7   1  15       13.11       43.79     18.50 o
  -9   2  15        5.31       -1.85     14.80 o
  -8   2  15       46.30       31.85      8.43 o
  -7   2  15       91.48      106.33     14.34 o
  -6   2  15      172.06      185.46     12.14 o
  -5   2  15       59.19       71.22      8.63 o
  -4   2  15        0.56        1.38      7.99 o
  -3   2  15        0.12       -9.03      9.03 o
  -2   2  15       24.55       23.39      7.55 o
  -1   2  15       37.98       44.52      6.65 o
   0   2  15       53.28       53.60      8.36 o
   1   2  15       39.08       51.93     14.65 o
   2   2  15        0.11       18.44      8.02 o
   3   2  15      110.79      108.01     11.34 o
   4   2  15       51.71       77.90     11.32 o
   5   2  15        0.04       -0.17     10.58 o
   6   2  15        5.76       11.52     13.18 o
   7   2  15      187.73      224.48     23.43 o
  -9   3  15        9.45        4.01     11.10 o
  -8   3  15        5.95       -0.36      8.49 o
  -7   3  15      162.70      195.69     18.04 o
  -6   3  15      577.71      654.61     21.41 o
  -5   3  15       38.31       47.76      7.05 o
  -4   3  15        0.12       -2.02      6.50 o
  -3   3  15       56.19       49.98      6.62 o
  -2   3  15      289.07      336.07     14.60 o
  -1   3  15      114.32      136.75     10.93 o
   0   3  15       22.44       28.37     20.66 o
   1   3  15        4.05        8.20     10.24 o
   2   3  15       15.57       25.87      8.91 o
   3   3  15        0.29       -9.48      9.48 o
   4   3  15        5.05       13.35      9.67 o
   5   3  15       43.32       29.62     11.03 o
   6   3  15      115.26      136.56     20.04 o
   7   3  15      183.50      189.94     26.83 o
  -9   4  15       17.89       16.03     12.64 o
  -8   4  15       70.98       83.25     15.11 o
  -7   4  15      237.13      251.82     11.98 o
  -6   4  15      279.33      331.20     28.21 o
  -5   4  15       49.71       45.86      7.55 o
  -4   4  15        1.72        4.48      8.49 o
  -3   4  15      121.96      115.66      8.53 o
  -2   4  15       21.41       18.61      6.33 o
  -1   4  15       67.24       90.54     13.72 o
   0   4  15        0.45       -3.81     11.10 o
   1   4  15       20.96       36.52     10.68 o
   2   4  15        0.00       -5.55      7.19 o
   3   4  15        7.96       11.18     10.84 o
   4   4  15       29.11       19.40     10.41 o
   5   4  15       16.38       19.84     11.18 o
   6   4  15        0.01        2.91     12.33 o
   7   4  15      238.42      262.71     27.75 o
  -8   5  15        0.00       -8.33     11.41 o
  -7   5  15       48.33       60.26      9.22 o
  -6   5  15       75.68       82.79      9.48 o
  -5   5  15        0.90        4.84     14.65 o
  -4   5  15        1.17       12.99      7.71 o
  -3   5  15        1.89       -3.38      8.04 o
  -2   5  15        2.12        0.77      7.19 o
  -1   5  15        0.86        2.53      6.94 o
   0   5  15       73.02       88.85      9.34 o
   1   5  15        6.59        2.52      7.74 o
   2   5  15        1.08       -7.25      7.25 o
   3   5  15       21.94       14.90     15.88 o
   4   5  15        0.00       -1.29     19.43 o
   5   5  15       50.96       41.30     10.66 o
   6   5  15       14.02       17.60     13.26 o
   7   5  15      138.63       74.00     18.19 o
  -8   6  15       88.04      130.74     16.96 o
  -7   6  15      128.11      167.74     14.49 o
  -6   6  15        0.47       -5.73      5.73 o
  -5   6  15        0.65        2.04      6.51 o
  -4   6  15      279.28      278.90     17.42 o
  -3   6  15      138.03      207.41     11.41 o
  -2   6  15      238.60      261.89     13.78 o
  -1   6  15        1.74       -4.31      8.16 o
   0   6  15       99.06       94.65     13.10 o
   1   6  15       31.52       42.27     13.26 o
   2   6  15        5.59       11.29     11.10 o
   3   6  15       53.56       72.30     11.87 o
   4   6  15       33.55       73.48     13.41 o
   5   6  15      109.66      133.85     14.42 o
   6   6  15        0.01       -7.80     16.34 o
  -8   7  15       56.82       48.41     13.88 o
  -7   7  15       18.48        8.02     13.88 o
  -6   7  15       20.37       13.53      9.30 o
  -5   7  15       13.97        8.01      6.10 o
  -4   7  15        0.04       -4.84      6.51 o
  -3   7  15      101.35      100.69      8.65 o
  -2   7  15      115.50      129.27     10.50 o
  -1   7  15        3.84       22.56      7.13 o
   0   7  15      232.43      245.47     29.45 o
   1   7  15        1.48       -7.44      9.04 o
   2   7  15       17.85        9.07     22.05 o
   3   7  15       18.98       39.20     12.09 o
   4   7  15       19.46       31.04      9.48 o
   5   7  15      107.47      118.88     14.19 o
   6   7  15       16.88       28.68     22.51 o
  -8   8  15       98.57      103.60     16.65 o
  -7   8  15      106.74      121.49     13.57 o
  -6   8  15      155.85      151.86     15.26 o
  -5   8  15      107.75      115.86     20.35 o
  -4   8  15      175.16      194.58     11.43 o
  -3   8  15       57.71       68.26      9.43 o
  -2   8  15       92.50       63.96     19.58 o
  -1   8  15      200.69      188.75     11.10 o
   0   8  15        1.03        8.29      9.41 o
   1   8  15       37.61       42.97      7.77 o
   2   8  15      324.06      371.64     18.26 o
   3   8  15        0.14        1.83      8.64 o
   4   8  15        0.29       -9.69     12.03 o
   5   8  15       43.15       63.82     12.31 o
   6   8  15       88.71       80.48     25.28 o
  -8   9  15        8.94        2.78     19.12 o
  -7   9  15        0.15       -8.63     13.26 o
  -6   9  15       46.30       57.84     10.69 o
  -5   9  15        0.01       -8.14      8.56 o
  -4   9  15       11.40       15.78      7.42 o
  -3   9  15        3.80        5.17      6.94 o
  -2   9  15      133.79      150.88     10.68 o
  -1   9  15       66.25       47.80      8.83 o
   0   9  15      155.91      172.34     12.58 o
   1   9  15       83.64       86.46     11.72 o
   2   9  15      257.39      298.86     26.98 o
   3   9  15       89.47      103.15     11.56 o
   4   9  15       15.67       27.70     11.26 o
   5   9  15       17.88       35.89     12.86 o
   6   9  15      101.02      128.27     21.58 o
  -7  10  15      466.63      435.53     55.96 o
  -6  10  15        0.72       -9.99      9.99 o
  -5  10  15      104.22       97.87     12.42 o
  -4  10  15      126.53      151.40     21.89 o
  -3  10  15       30.82       38.56     12.33 o
  -2  10  15       64.58       60.36      8.72 o
  -1  10  15        5.16       -3.95      7.84 o
   0  10  15       83.36       81.08     10.18 o
   1  10  15       32.96       38.56      9.70 o
   2  10  15       27.79       30.89     12.06 o
   3  10  15        0.04       10.47     10.43 o
   4  10  15       24.75       26.23     12.91 o
   5  10  15        0.71        7.68     11.90 o
   6  10  15        5.00        0.62     17.27 o
  -7  11  15       67.22       74.00     19.73 o
  -6  11  15      215.86      234.80     15.85 o
  -5  11  15        0.51       17.48      9.92 o
  -4  11  15        1.78       -4.72      7.93 o
  -3  11  15      291.62      294.30     13.40 o
  -2  11  15       12.68       17.24      9.71 o
  -1  11  15        2.58       -3.34      8.17 o
   0  11  15       39.63       40.43     10.72 o
   1  11  15      139.54      137.86     10.82 o
   2  11  15      179.56      195.90     13.28 o
   3  11  15        1.20       -1.79      9.24 o
   4  11  15        2.59        9.70     11.91 o
   5  11  15       79.62       74.93     25.28 o
  -7  12  15      190.26      154.79     17.27 o
  -6  12  15       23.97       16.69     17.27 o
  -5  12  15        0.29       10.48     17.88 o
  -4  12  15       16.25       30.27     27.44 o
  -3  12  15       32.75       45.94     12.95 o
  -2  12  15        5.52        2.64      7.28 o
  -1  12  15        9.36       18.11      8.10 o
   0  12  15        3.29       -1.06      8.89 o
   1  12  15      176.29      207.66     14.66 o
   2  12  15        1.61        1.19     15.57 o
   3  12  15        0.09        2.36     13.21 o
   4  12  15        5.93        3.42     10.04 o
   5  12  15       63.93       48.72     23.43 o
  -6  13  15        0.88        6.78     18.50 o
  -5  13  15        0.83        0.56      9.37 o
  -4  13  15       33.48       42.86     11.21 o
  -3  13  15       46.39       45.33     15.11 o
  -2  13  15        6.04       17.27     12.95 o
  -1  13  15        5.67       -7.04      8.53 o
   0  13  15      286.52      333.21     16.31 o
   1  13  15        3.83       -0.11     10.65 o
   2  13  15       17.26       19.81     12.61 o
   3  13  15       33.54        7.16     11.87 o
   4  13  15       20.11        6.78     14.73 o
  -6  14  15      187.63      139.99     22.82 o
  -5  14  15        1.01       14.68     10.57 o
  -4  14  15       78.50       61.83     13.16 o
  -3  14  15       11.68       34.23     22.51 o
  -2  14  15       35.27       42.55     14.49 o
  -1  14  15       75.92       87.48     11.31 o
   0  14  15       63.42       67.29     10.02 o
   1  14  15       11.21       22.01     17.73 o
   2  14  15        0.02       -1.70     11.12 o
   3  14  15        0.22        3.74     12.03 o
   4  14  15      112.88      127.04     28.37 o
  -5  15  15       86.52      113.78     24.05 o
  -4  15  15      100.61      108.78     13.10 o
  -3  15  15        3.49       -5.32     10.91 o
  -2  15  15        0.58       -6.48     12.64 o
  -1  15  15      112.72      125.81     23.74 o
   0  15  15       58.07       57.15     10.90 o
   1  15  15       85.13       98.40     14.03 o
   2  15  15        3.13      -10.18     10.18 o
   3  15  15        5.91       -2.68     20.35 o
  -4  16  15       46.45       50.88     21.89 o
  -3  16  15        0.04        2.83     12.19 o
  -2  16  15       87.51      116.25     20.66 o
  -1  16  15      136.59      159.42     26.52 o
   0  16  15       98.63       63.52     26.52 o
   1  16  15      202.20      198.62     28.37 o
   2  16  15        9.52       -4.22     12.44 o
  -2  17  15       97.92      160.34     23.74 o
  -1  17  15        3.34        7.09     14.80 o
   0  17  15        0.41        0.93     20.66 o
   1  17  15        0.06        8.02     23.74 o
   2  17  15        5.84       -1.54     15.11 o
  -1  18  15       52.56       13.26     21.28 o
   0  18  15       12.59       20.66     19.43 o
  -8   0  16       12.32       32.99     14.49 o
  -6   0  16       45.65       49.34     15.11 o
  -4   0  16       10.76       20.66     13.26 o
  -2   0  16      401.87      457.59     25.59 o
   0   0  16      338.69      366.93     22.51 o
   2   0  16      174.84      198.88     23.43 o
   4   0  16      180.36      216.46     19.12 o
  -9   1  16       28.17       26.21     19.12 o
  -8   1  16        5.33       10.85      7.47 o
  -7   1  16       29.68       29.78     11.72 o
  -6   1  16      318.19      361.90     30.53 o
  -5   1  16     1262.63     1438.60     41.42 o
  -4   1  16        0.12       -7.13      7.13 o
  -3   1  16       83.59       96.48     11.11 o
  -2   1  16      180.85      216.63     15.73 o
  -1   1  16      319.44      383.52     16.57 o
   0   1  16       36.87       50.90      8.94 o
   1   1  16      193.20      195.96     13.77 o
   2   1  16       43.92       36.65      9.98 o
   3   1  16        1.28      -14.03     14.03 o
   4   1  16        2.42        0.30     10.95 o
   5   1  16        1.14       19.26     12.13 o
  -8   2  16        0.23       -0.39      9.85 o
  -7   2  16        8.75       -1.00      8.07 o
  -6   2  16       88.46       88.52      9.01 o
  -5   2  16       30.26       30.92      8.07 o
  -4   2  16      151.95      170.11     12.03 o
  -3   2  16       21.34       20.29      9.25 o
  -2   2  16        9.45        8.59      6.72 o
  -1   2  16      105.40      104.76     10.04 o
   0   2  16       52.80       62.37     11.28 o
   1   2  16       30.38       55.86     10.20 o
   2   2  16        1.57       18.13     12.64 o
   3   2  16      130.42      147.05     20.97 o
   4   2  16       45.89       53.52     11.29 o
   5   2  16        6.62        8.02     11.78 o
  -8   3  16       65.06       88.19     20.35 o
  -7   3  16        0.52        1.91      9.25 o
  -6   3  16        0.07        9.10     10.12 o
  -5   3  16       73.95       91.09     25.28 o
  -4   3  16       77.43       97.23     11.63 o
  -3   3  16        6.49        2.81      8.81 o
  -2   3  16       10.19       21.54      7.55 o
  -1   3  16      400.94      487.32     21.29 o
   0   3  16        7.49        7.46      8.17 o
   1   3  16       55.26       51.90      9.81 o
   2   3  16       70.64       81.66     13.63 o
   3   3  16       45.63       38.57     12.97 o
   4   3  16       80.60      100.67     12.77 o
   5   3  16        8.63       11.16     15.58 o
  -8   4  16        4.15       10.48     14.49 o
  -7   4  16       13.87       18.14      6.87 o
  -6   4  16        6.98        4.74      6.30 o
  -5   4  16       74.24       84.15     10.90 o
  -4   4  16        1.37        8.19     12.03 o
  -3   4  16       48.89       73.58     17.73 o
  -2   4  16       37.75       39.06      8.87 o
  -1   4  16      106.48      112.83     11.10 o
   0   4  16        9.22       10.14     12.64 o
   1   4  16       30.22        7.33      9.81 o
   2   4  16       72.60       78.92     13.17 o
   3   4  16      256.64      288.32     18.09 o
   4   4  16       18.44       22.95     10.58 o
   5   4  16       55.02       45.09     16.15 o
  -7   5  16       54.93       43.48     12.64 o
  -6   5  16      155.15      143.62     12.03 o
  -5   5  16        2.06       10.20      8.63 o
  -4   5  16      102.75      111.41     11.41 o
  -3   5  16      170.01      229.87     28.37 o
  -2   5  16       15.44       38.32     22.66 o
  -1   5  16      169.54      175.88     11.43 o
   0   5  16       37.24       35.07     10.31 o
   1   5  16      202.08      215.45     14.83 o
   2   5  16       46.87       60.09     10.23 o
   3   5  16      335.13      368.32     19.05 o
   4   5  16       24.38       26.27     12.42 o
   5   5  16        5.61        8.94     11.43 o
  -8   6  16       95.80       83.56     21.89 o
  -7   6  16       12.55       -0.93     13.57 o
  -6   6  16       20.00      -16.65     16.65 o
  -5   6  16      451.49      455.97     15.55 o
  -4   6  16       95.59      117.32      9.84 o
  -3   6  16       65.18       93.01     11.34 o
  -2   6  16      156.00      180.99     12.19 o
  -1   6  16        5.83        1.36      6.66 o
   0   6  16       68.65       84.48     10.12 o
   1   6  16      401.96      416.37     18.67 o
   2   6  16       37.31       35.73     12.28 o
   3   6  16       53.40       62.78     14.22 o
   4   6  16        0.26        0.57     10.04 o
   5   6  16        0.78       -1.85     22.82 o
  -7   7  16      199.33      217.08     25.59 o
  -6   7  16      242.18      246.68     24.98 o
  -5   7  16      107.85      100.77      8.36 o
  -4   7  16       37.16       54.00      9.28 o
  -3   7  16       44.48       73.53     26.98 o
  -2   7  16       46.04       40.63      8.83 o
  -1   7  16       28.46       53.68     10.64 o
   0   7  16       44.46       46.47      7.56 o
   1   7  16       13.93       17.37     11.41 o
   2   7  16       69.57       88.72     12.03 o
   3   7  16        0.76        5.53     16.03 o
   4   7  16        4.67        9.95     12.33 o
   5   7  16        0.94       13.26     24.67 o
  -6   8  16      252.18      256.85     24.36 o
  -5   8  16        2.39        0.31     10.67 o
  -4   8  16       35.01       27.28      6.19 o
  -3   8  16       90.27       97.48     18.19 o
  -2   8  16        3.70       13.35      9.67 o
  -1   8  16       38.53       53.34     10.56 o
   0   8  16       21.80       37.67      9.00 o
   1   8  16      118.56      125.76     13.35 o
   2   8  16      115.74      141.18     14.35 o
   3   8  16        1.55        3.31     13.40 o
   4   8  16        4.56       -2.04     20.97 o
   5   8  16       12.04       15.42     14.80 o
  -6   9  16      109.06       94.94     13.23 o
  -5   9  16        0.91       -9.40     10.44 o
  -4   9  16        4.85        3.08     12.33 o
  -3   9  16       45.78       38.61      8.77 o
  -2   9  16       21.73       22.32     10.31 o
  -1   9  16       17.01       18.09     10.33 o
   0   9  16       66.29       87.87     15.26 o
   1   9  16       74.83       82.83     13.26 o
   2   9  16       23.77       24.83     10.46 o
   3   9  16       19.71       31.87     10.96 o
   4   9  16        9.08       -2.86     11.87 o
   5   9  16      286.54      259.01     30.83 o
  -6  10  16        7.59      -12.33     17.27 o
  -5  10  16       14.67        8.72     11.25 o
  -4  10  16        3.58       -8.94     18.81 o
  -3  10  16      266.07      290.48     15.40 o
  -2  10  16        8.69        2.48     11.10 o
  -1  10  16        2.25       -3.63     18.19 o
   0  10  16      365.90      401.98     49.64 o
   1  10  16       29.98       30.99     10.29 o
   2  10  16       37.04       43.27     12.52 o
   3  10  16        5.89        5.44     10.66 o
   4  10  16       12.61       -3.70     25.90 o
  -6  11  16        9.04        6.48     13.26 o
  -5  11  16       10.26        4.78     12.47 o
  -4  11  16        2.56       11.85      9.61 o
  -3  11  16       66.07       85.72     16.34 o
  -2  11  16       13.19       11.77      8.94 o
  -1  11  16      166.09      167.70     13.32 o
   0  11  16      206.53      206.09     13.47 o
   1  11  16       35.68       18.13     10.44 o
   2  11  16        8.07        7.78     11.63 o
   3  11  16       41.75       31.09      9.55 o
   4  11  16        0.44       19.12     21.28 o
  -6  12  16        2.75       22.20     21.58 o
  -5  12  16       15.75       38.54     18.19 o
  -4  12  16      410.17      480.17     29.91 o
  -3  12  16       24.30       37.62     17.27 o
  -2  12  16       14.01       16.96     15.73 o
  -1  12  16      146.22      173.30     15.26 o
   0  12  16        2.36       -8.68     13.88 o
   1  12  16       41.61       63.56     15.57 o
   2  12  16       92.85       97.13     11.19 o
   3  12  16       29.42       -5.53     10.05 o
   4  12  16        6.49        1.23     16.34 o
  -5  13  16       41.29       25.90     16.03 o
  -4  13  16        0.57       -8.00     10.45 o
  -3  13  16        6.78        6.17     14.18 o
  -2  13  16       48.53       60.13     15.73 o
  -1  13  16       29.51       31.68     10.99 o
   0  13  16       31.02       36.14     11.13 o
   1  13  16       16.46       20.10      8.74 o
   2  13  16       70.61       72.59     12.03 o
   3  13  16        1.55        3.70     25.28 o
  -4  14  16       32.93       44.71     16.65 o
  -3  14  16       81.58       95.28     17.58 o
  -2  14  16       47.85       45.94     15.73 o
  -1  14  16        8.80        0.93     21.28 o
   0  14  16       62.82       61.07     28.37 o
   1  14  16        2.21      -12.49     12.49 o
   2  14  16        1.28      -10.23     11.00 o
  -2  15  16       25.28       -4.93     13.88 o
  -1  15  16       70.73       24.36     16.34 o
   0  15  16        8.38       15.11     23.74 o
   1  15  16       32.13       22.12     19.12 o
   2  15  16        1.44        1.54     14.18 o
  -7   0  17      539.42      519.56     39.16 o
  -5   0  17       58.37       61.05     13.57 o
  -3   0  17       30.31       35.15     15.42 o
  -1   0  17       77.42       89.73     17.58 o
   1   0  17        0.00      -16.96     17.58 o
   3   0  17      235.53      263.33     24.98 o
  -8   1  17       12.80       -4.01     15.11 o
  -7   1  17      114.22      101.34     12.74 o
  -6   1  17      149.90      152.06     17.11 o
  -5   1  17       12.40       12.91      9.25 o
  -4   1  17        1.99       -4.91      8.44 o
  -3   1  17        8.78       14.95      8.29 o
  -2   1  17       98.03      129.17     13.19 o
  -1   1  17      150.23      195.81     13.93 o
   0   1  17       19.59       25.46     23.43 o
   1   1  17       14.13       16.69      9.62 o
   2   1  17      136.37      142.51     15.57 o
   3   1  17      153.83      138.89     21.12 o
   4   1  17      222.48      250.38     19.44 o
  -7   2  17        4.40        8.15      8.67 o
  -6   2  17      124.71      125.77     12.02 o
  -5   2  17      252.59      290.01     26.98 o
  -4   2  17      266.00      318.19     23.43 o
  -3   2  17        9.84        5.59      8.40 o
  -2   2  17      286.11      319.77     25.44 o
  -1   2  17       49.17       50.37     19.73 o
   0   2  17      121.91      116.14     11.41 o
   1   2  17      458.68      450.75     17.94 o
   2   2  17      123.54      133.54     12.49 o
   3   2  17       32.47       40.91     22.97 o
   4   2  17      172.77      195.18     21.43 o
  -7   3  17        2.36       -3.46     14.34 o
  -6   3  17      465.09      505.85     23.00 o
  -5   3  17      435.01      479.56     23.90 o
  -4   3  17       14.94        8.41     10.36 o
  -3   3  17       20.50       23.16      9.00 o
  -2   3  17        9.26       12.30     14.18 o
  -1   3  17        0.73       -9.25     10.68 o
   0   3  17       97.46      131.34     22.36 o
   1   3  17        0.83        6.17     15.73 o
   2   3  17       45.44       40.78     12.08 o
   3   3  17        0.31        4.32     10.90 o
   4   3  17       22.75       20.90     14.49 o
  -7   4  17      226.08      242.98     26.52 o
  -6   4  17      120.19      124.78      9.92 o
  -5   4  17      108.06      114.37     11.85 o
  -4   4  17       63.27       77.72     10.66 o
  -3   4  17        0.38      -10.22     10.22 o
  -2   4  17        0.01       16.73      7.86 o
  -1   4  17      124.63      125.35     10.75 o
   0   4  17       58.08       55.67     18.96 o
   1   4  17       23.38       20.63     12.18 o
   2   4  17      191.48      237.47     19.05 o
   3   4  17      326.53      322.20     28.83 o
   4   4  17       26.26       17.18     11.06 o
  -6   5  17      100.98      103.03     11.11 o
  -5   5  17        1.01        1.23     10.02 o
  -4   5  17      479.06      522.06     23.76 o
  -3   5  17      129.75      168.99     11.55 o
  -2   5  17       39.67       39.92      8.52 o
  -1   5  17      113.21      131.26     11.41 o
   0   5  17        4.63        1.35     12.33 o
   1   5  17        2.53        1.31     26.36 o
   2   5  17        2.40       -5.53     10.18 o
   3   5  17       25.08       13.78     10.18 o
   4   5  17       25.84       16.34     17.88 o
  -6   6  17       65.50      108.54     18.81 o
  -5   6  17       54.86       69.27     17.88 o
  -4   6  17      166.10      169.20     37.62 o
  -3   6  17        3.72       -4.22      8.69 o
  -2   6  17       53.54       62.94     13.25 o
  -1   6  17       33.58       55.55     11.46 o
   0   6  17        5.43       -6.33      8.95 o
   1   6  17      245.68      297.81     17.18 o
   2   6  17        4.77        3.70     20.66 o
   3   6  17       53.70       30.22     14.65 o
   4   6  17       76.88       65.06     16.96 o
  -5   7  17       20.27        4.63     12.03 o
  -4   7  17        7.11        3.16      6.58 o
  -3   7  17      310.90      400.83     52.42 o
  -2   7  17       85.42      117.19     12.96 o
  -1   7  17       15.77       13.26     20.04 o
   0   7  17      264.63      261.91     16.94 o
   1   7  17      249.73      280.94     18.97 o
   2   7  17       23.71       34.98     18.96 o
   3   7  17       14.32       31.47     11.58 o
  -5   8  17       22.95       21.28     20.97 o
  -4   8  17      217.83      235.21     15.09 o
  -3   8  17       35.12       27.64      9.26 o
  -2   8  17       16.24       15.58      9.41 o
  -1   8  17        5.51        2.08      9.34 o
   0   8  17       85.46       87.30     19.12 o
   1   8  17       68.45       69.03     10.74 o
   2   8  17        6.50        7.30     14.34 o
   3   8  17       28.88       38.06     17.42 o
  -5   9  17       13.44       -3.08     18.19 o
  -4   9  17        6.06       24.05     16.03 o
  -3   9  17       33.21       35.44      7.64 o
  -2   9  17       68.89       74.00     10.56 o
  -1   9  17       65.36       52.11     10.49 o
   0   9  17        5.96       11.98      8.22 o
   1   9  17        4.92        5.93     19.58 o
   2   9  17       62.19       69.66     11.98 o
   3   9  17      218.69      238.97     25.28 o
  -5  10  17      114.29       81.71     17.88 o
  -4  10  17       22.09       35.15     19.73 o
  -3  10  17      195.31      226.02     28.98 o
  -2  10  17       31.75       28.76     10.52 o
  -1  10  17        2.22        0.58      8.92 o
   0  10  17        3.47        3.24      9.71 o
   1  10  17      127.68      145.50     14.79 o
   2  10  17      101.42      118.81     15.54 o
  -5  11  17       11.69        7.71     13.88 o
  -4  11  17      189.79      153.56     18.19 o
  -2  11  17       56.14       43.48     12.03 o
  -1  11  17       63.27       70.81      9.71 o
   0  11  17       93.27       78.08     12.43 o
   1  11  17        3.14        3.37     12.21 o
   2  11  17       39.21       41.18     13.51 o
  -4  12  17        1.22      -16.65     21.28 o
  -1  12  17       10.55        2.46      9.48 o
   0  12  17        0.00        3.14      9.78 o
   1  12  17       87.43       55.50     18.19 o
   0  13  17       62.44       40.70     14.80 o
   1  13  17        1.46       -9.56     16.34 o
  -6   0  18     1323.64     1268.54     78.63 o
  -4   0  18      295.37      304.03     26.21 o
  -2   0  18        1.13        6.48     15.73 o
   0   0  18        0.87        8.02     16.65 o
   2   0  18       13.35        9.25     20.66 o
  -7   1  18        3.20       -9.56     16.96 o
  -6   1  18       40.24       22.44     12.18 o
  -5   1  18        3.86      -15.31     16.19 o
  -4   1  18      398.42      416.89     40.09 o
  -3   1  18        8.92       15.87      9.32 o
  -2   1  18        0.34        6.34      8.43 o
  -1   1  18        3.82        3.57     19.27 o
   0   1  18       12.12        2.28      8.73 o
   1   1  18       42.81       74.30     15.26 o
   2   1  18      119.24      136.60     21.58 o
  -6   2  18        5.03       17.07     10.80 o
  -5   2  18      201.47      226.83     17.12 o
  -4   2  18      352.11      376.34     17.64 o
  -3   2  18       24.16       25.26     10.14 o
  -2   2  18       30.11       42.38      9.26 o
  -1   2  18      292.30      376.44     25.44 o
   0   2  18        8.94        1.47     11.99 o
   1   2  18       38.67        1.27     25.44 o
   2   2  18       12.17       23.04     11.46 o
  -6   3  18       23.98       33.92     15.11 o
  -5   3  18        1.52        8.35     11.25 o
  -4   3  18        1.39       -3.45     14.18 o
  -3   3  18       34.37       18.37     11.55 o
  -2   3  18       79.31      104.86     13.25 o
  -1   3  18      175.06      204.14     16.82 o
   0   3  18       61.44       69.89     10.95 o
   1   3  18       26.57       24.61     10.33 o
   2   3  18      139.25      150.18     16.06 o
  -5   4  18      192.55      170.22     12.44 o
  -4   4  18       88.91      108.80     11.62 o
  -3   4  18       49.98       60.47     11.19 o
  -2   4  18       54.48       67.32     12.64 o
  -1   4  18       24.79       24.76      9.55 o
   0   4  18       13.77       18.47     12.22 o
   1   4  18      153.38      160.65     22.51 o
   2   4  18        8.49       16.51      9.22 o
  -5   5  18      210.61      186.55     21.58 o
  -4   5  18       17.69       12.74      7.80 o
  -3   5  18       33.49       60.68     15.73 o
  -2   5  18       51.46       55.38     10.05 o
  -1   5  18       15.40       12.69     11.62 o
   0   5  18       61.31       80.75     18.81 o
   1   5  18        0.14       -9.85     14.80 o
   2   5  18        6.28        6.78     16.96 o
  -4   6  18        0.27        5.21     10.93 o
  -3   6  18       84.26      107.34     13.17 o
  -2   6  18       18.25        6.40     13.26 o
  -1   6  18       31.15       38.59      9.53 o
   0   6  18        3.17        7.32     11.46 o
   1   6  18       48.44       50.92     14.40 o
  -4   7  18      182.54      157.87     19.12 o
  -3   7  18      119.75      123.62     12.97 o
  -2   7  18        6.86       -2.43     10.02 o
  -1   7  18       42.75       38.71     11.37 o
   0   7  18        0.00       14.80     10.36 o
   1   7  18       74.55      100.21     20.66 o
  -3   8  18       35.24        9.56     11.10 o
  -2   8  18       11.79       12.10     11.02 o
  -1   8  18        1.43       11.90     10.53 o
   0   8  18       24.76       41.01     11.10 o
   1   8  18      202.89      181.92     22.20 o
  -2   9  18       19.46       15.42     12.64 o
  -1   9  18       52.54       82.33     16.34 o
   0   9  18      119.78      104.53     18.19 o
   1   9  18       24.19       10.48     18.50 o
  -2  10  18       64.69       59.20     14.49 o
  -1  10  18       25.24       25.90     14.18 o
   0  10  18      177.31      145.85     20.97 o
  -1  11  18       10.82       23.74     14.80 o
   0  11  18       18.26       41.63     16.03 o
  -3   0  19       14.96       24.67     12.03 o
  -1   0  19        3.80        0.62     16.96 o
  -4   1  19       76.09       49.64     19.73 o
  -3   1  19       35.79       42.24     14.49 o
  -2   1  19       63.03       45.30     12.42 o
  -1   1  19       15.73       14.80     14.80 o
  -4   2  19       58.48       63.83     20.35 o
  -3   2  19        5.19       19.43     16.34 o
  -2   2  19        9.13       13.88     12.03 o
  -1   2  19       11.00       14.80     18.81 o
  -4   3  19        0.21       11.10     15.42 o
  -3   3  19       61.93       88.19     20.35 o
  -2   3  19       21.92       11.10     17.27 o
  -1   3  19       11.23        0.62     18.19 o
  -4   4  19       18.13        4.01     14.49 o
  -3   4  19        6.59        2.16     14.18 o
  -2   4  19        0.52       21.58     18.81 o
  -1   4  19        0.02        4.93     13.88 o
  -4   5  19        7.10        8.94     10.79 o
  -2   5  19        0.02       12.03     17.27 o
  -1   5  19       40.00       37.00     18.81 o
  -3   6  19      112.36      123.96     19.43 o
  -2   6  19        0.23       -8.94     14.18 o
  -3   7  19        8.87       14.80     13.88 o
  -2   7  19       47.55       52.42     16.96 o
 
